# Supplementary material for: Tracing the Spread of Clostridium difficile Ribotype 027 in Germany Based on Bacterial Genome Sequences
Source: PLoS One. 2015 Oct 7;10(10):e0139811. doi: 10.1371/journal.pone.0139811 (PMC4596877; doi:10.1371/journal.pone.0139811)
Supplement: S1 Table — (XLSX) [file pone.0139811.s004.xlsx]

## Sheet: Tabelle1
Supplementary Table S1. Bacterial isolates
Isolate	Location	Region	Isolation Date	Lineage
07-00080	Stuttgart	MetropolitanAreaStuttgart	2007-03-13	FQR2
08-00070	Landau/Pfalz	RhineNeckar	Nov-Dec, 2007	FQR2
09-00022	Bad Langensalza	ThuringiaSchweinfurt	Jan., 2009	FQR2
09-00077	Sindelfingen	MetropolitanAreaStuttgart	2008-11-28	FQR2
09-00133	Stuttgart	MetropolitanAreaStuttgart	2009-02-06	FQR2
09-00161	Wuppertal	MetropolitanAreaRhineRuhr	2009-03-17	FQR2
09-00211	Augsburg	Augsburg	2009-04-29	FQR2
09-00274	Tübingen	MetropolitanAreaStuttgart	2009-06-14	FQR2
09-00300	Köln	MetropolitanAreaRhineRuhr	2009-07-23	FQR2
09-00313	Leverkusen	MetropolitanAreaRhineRuhr	2009-07-30	FQR2
09-00350	Düsseldorf	MetropolitanAreaRhineRuhr	2009-08-24	FQR2
09-00361	Leverkusen	MetropolitanAreaRhineRuhr	2009-09-03	FQR2
09-00385	Wuppertal	MetropolitanAreaRhineRuhr	2009-10-12	FQR2
09-00386	Berlin	Berlin	2009-10-09	FQR2
09-00414	Dillenburg	Dillenburg	2009-11-19	FQR2
10-00071	Esslingen	MetropolitanAreaStuttgart	2010-01-04	FQR2
10-00078	Essen	MetropolitanAreaRhineRuhr	2010-01-28	FQR2
10-00253	Ritschenhausen	ThuringiaSchweinfurt	2010-03-02	FQR2
10-00313	Dillenburg	Dillenburg	May, 2010	FQR2
10-00327	Darmstadt	RhineNeckar	2010-05-16	FQR2
10-00331	Essen	MetropolitanAreaRhineRuhr	2010-06-09	FQR2
10-00370	Augsburg	Augsburg	2010-06-14	FQR2
10-00391	Ritschenhausen	ThuringiaSchweinfurt	July, 2010	FQR2
10-00412	Essen	MetropolitanAreaRhineRuhr	2010-07-19	FQR2
10-00432	Essen	MetropolitanAreaRhineRuhr	2010-07-31	FQR2
10-00454	Stuttgart	MetropolitanAreaStuttgart	2010-05-23	FQR2
10-00484	Leipzig	Saxony	2010-09-18	FQR1
12-00001	Homburg	SaarlandTrier	2008-03-18	FQR2
12-00002	Homburg	SaarlandTrier	2009-07-24	FQR2
12-00003	Riesa	Saxony	2011-11-22	FQR2
12-00004	Bielefeld	OstwestfalenLippe	2011-12-21	FQR2
12-00005	Dortmund	MetropolitanAreaRhineRuhr	2012-01-11	FQR2
12-00006	Eppelheim	RhineNeckar	2012-02-28	FQR2
12-00007	Schweinfurt	ThuringiaSchweinfurt	2012-03-26	FQR2
12-00008	Reutlingen	MetropolitanAreaStuttgart	2012-04-20	FQR2
12-00009	Bielefeld	OstwestfalenLippe	2012-04-24	FQR2
12-00010	Augsburg	Augsburg	2012-05-07	FQR2
12-00011	Bad Oeynhausen	OstwestfalenLippe	2012-05-07	FQR2
12-00012	Bielefeld	OstwestfalenLippe	2012-06-05	FQR2
12-00013	Mönchengladbach	MetropolitanAreaRhineRuhr	2012-06-13	FQR2
12-00014	Leipzig	Saxony	2012-06-13	FQR1
12-00015	Ingelheim	RhineNeckar	2012-06-21	FQR2
12-00016	Leverkusen	MetropolitanAreaRhineRuhr	2012-07-04	FQR2
12-00017	Bad Berka	ThuringiaSchweinfurt	2012-08-24	FQR1
12-00018	Radebeul	Saxony	2012-09-12	FQR1
12-00019	Zittau	Zittau	2012-10-24	FQR1
12-00020	Homburg	SaarlandTrier	2012-07-04	FQR2
12-00021	Homburg	SaarlandTrier	2012-07-03	FQR2
12-00022	Homburg	SaarlandTrier	2012-07-23	FQR2
07-00089	Trier	SaarlandTrier	April, 2007	FQR2
08-00201	Saarlouis	SaarlandTrier	Jan., 2008	FQR2
08-00233	Homburg	SaarlandTrier	2008-01-28	FQR2
08-00267	Esslingen	MetropolitanAreaStuttgart	2008-02-12	FQR2
08-00411	Ludwigsburg	MetropolitanAreaStuttgart	2008-04-24	FQR2
08-00495	Ludwigshafen	RhineNeckar	2008-05-29	FQR2
08-00669	Oberhausen	MetropolitanAreaRhineRuhr	2008-09-08	FQR2
09-00072	Hamburg	-	1990	-
R20291*	Stoke Mandeville, UK	UK	2006	FQR2
BI-3*	Minneapolis, Minnesota, USA	UK	1990	-
Bir025*	Birmingham, UK	UK	2007	FQR2
Cam032*	Cambridge, UK	UK	2007	FQR2
Can002*	Calgary, Canada	Canada	2001	FQR2
kor002*	Korea	Korea	2007	FQR1
kor005*	Korea	Korea	2010	FQR1
Lei025*	Switzerland	Switzerland	2007	FQR1
Liv059*	Liverpool, UK	UK	2008	FQR2
LSTM002*	Pennsylvania, USA	USA	2005	FQR1
LSTM022*	Portland, Oregon, USA	USA	2003	FQR1
* Isolates of the global collection (He et al)
