# Supplementary material for: Tracing the Spread of Clostridium difficile Ribotype 027 in Germany Based on Bacterial Genome Sequences
Source: PLoS One. 2015 Oct 7;10(10):e0139811. doi: 10.1371/journal.pone.0139811 (PMC4596877; doi:10.1371/journal.pone.0139811)
Supplement: S2 Table — (XLSX) [file pone.0139811.s005.xlsx]

## Sheet: Tabelle1
Supplementary Table S2. SNP Annotation
SNP	Genome position*	Ancestral state	Derived state	Amino acids	Type of mutation	Locus	R20291	07-00080	07-00089	08-00070	08-00201	08-00233	08-00267	08-00411	08-00495	08-00669	09-00022	09-00072	09-00077	09-00133	09-00161	09-00211	09-00274	09-00300	09-00313	09-00350	09-00361	09-00385	09-00386	09-00414	10-00071	10-00078	10-00253	10-00313	10-00327	10-00331	10-00370	10-00391	10-00412	10-00432	10-00454	10-00484	12-00001	12-00002	12-00003	12-00004	12-00005	12-00006	12-00007
1	246	a	g		intergenic		a	a	a	a	a	a	a	a	a	a	a	a	a	a	a	a	a	a	a	a	a	a	a	a	a	a	a	a	a	a	a	a	a	a	a	a	a	a	a	a	a	a	a
2	6222	g	a	E->K	missense	CD630_00060 DNA gyrase subunit A **	g	g	g	g	g	g	g	g	g	g	g	g	g	g	g	g	g	g	g	g	g	g	g	g	g	g	g	g	a	g	g	g	g	g	g	g	g	g	g	g	g	g	g
3	6310	c	t	T->I	missense	CD630_00060 DNA gyrase subunit A **	t	t	t	t	t	t	t	t	t	t	t	c	t	t	t	t	t	t	t	t	t	t	t	t	t	t	t	t	t	t	t	t	t	t	t	t	t	t	t	t	t	t	t
4	65679	g	a	R->Q	missense	CDR20291_0029 transcription antiterminator	g	g	g	g	g	g	g	g	g	g	g	g	g	g	g	g	g	a	g	g	g	g	a	g	g	g	g	g	g	g	g	g	g	g	g	g	g	g	g	g	g	g	g
5	65685	c	a	A->E	missense	CDR20291_0029 transcription antiterminator	c	c	c	c	c	c	c	c	c	c	c	c	c	c	c	c	c	c	c	c	c	c	c	c	c	c	c	c	c	c	c	c	c	c	c	c	c	c	c	c	c	c	c
6	95362	c	t	S->F	missense	CDR20291_0060 DNA-directed RNA polymerase subunit beta rpoB	c	c	c	c	c	c	c	c	c	t	c	c	c	c	c	c	c	c	c	c	c	c	c	c	c	c	c	c	c	c	c	c	c	c	c	c	c	c	c	c	c	c	c
7	104476	t	g	S->A	missense	CDR20291_0064 elongation factor G fusA	t	t	t	t	t	t	t	t	t	t	t	t	t	t	t	t	t	t	t	t	t	t	t	t	t	t	t	t	t	t	t	t	t	t	t	g	t	t	t	t	t	t	t
8	115383	c	a	L->I	missense	50S ribosomal protein L15 CDR20291_0086 rplO	c	c	c	c	c	c	c	c	c	c	c	c	c	c	c	c	c	c	c	c	c	c	c	c	c	a	c	c	c	a	c	c	c	a	c	c	c	c	c	c	c	c	c
9	118571	a	g	D->N	missense	CDR20291_0090 ribosomal protein	g	g	g	g	g	g	g	g	g	g	g	a	g	g	g	g	g	g	g	g	g	g	g	g	g	g	g	g	g	g	g	g	g	g	g	a	g	g	g	g	g	g	g
10	120932	a	c	I->I	silent	CDR20291_0096 DNA-directed RNA polymerase subunit alpha rpoA	c	a	a	a	a	a	a	a	a	a	a	a	a	a	a	a	a	a	a	a	a	a	a	a	a	a	a	a	a	a	a	a	a	a	a	a	a	a	a	a	a	a	a
11	149725	g	t	A->S	missense	CDR20291_0108 hypothetical protein	g	g	g	g	g	g	g	g	g	g	g	g	g	g	g	g	g	g	g	g	g	g	g	g	g	g	g	g	g	g	g	g	g	g	g	g	g	g	g	g	g	g	g
12	175747	g	a	V->I	missense	CDR20291_0132 phosphoribosyl transferase	g	g	g	g	g	g	g	g	g	g	g	g	g	g	g	g	g	g	g	g	g	g	g	g	g	g	g	g	a	g	g	g	g	g	g	g	g	g	g	g	g	g	g
13	180087	c	a	L->I	missense	CDR20291_0136 PTS system transporter subunit IIC	c	c	c	c	c	c	c	c	c	c	c	c	c	c	c	c	c	c	c	c	c	c	c	c	c	c	c	c	c	c	c	c	c	c	c	c	c	c	c	c	c	c	c
14	217352	t	c	G->G	silent	CDR20291_0167 sigma-54-dependent transcriptional regulator	t	t	t	t	t	t	t	t	t	t	t	t	t	t	t	t	t	t	t	t	t	t	t	t	t	t	t	t	t	t	t	t	t	c	t	t	t	t	t	t	t	t	t
15	273206	a	g	E->E	silent	CDR20291_0215 phosphoribosylaminoimidazole carboxylase catalytic subunit purE	g	g	g	g	g	g	g	g	g	g	g	g	g	g	g	g	g	g	g	g	g	g	g	g	g	g	g	g	g	g	g	g	g	g	g	g	g	g	g	g	g	g	g
16	300490	t	a	I->K	missense	CDR20291_0242 glycosyl transferase group 2 family protein	t	t	t	t	t	t	t	t	t	t	t	t	t	t	t	t	t	t	t	t	t	t	t	t	t	t	t	t	t	t	t	t	t	t	t	t	t	t	t	t	t	t	t
17	300593	t	g	L->L	silent	CDR20291_0242 glycosyl transferase group 2 family protein	t	t	t	t	t	t	t	t	t	t	t	t	t	t	t	t	t	t	t	t	t	t	t	t	t	t	t	t	t	t	t	t	t	t	t	t	t	t	t	t	t	t	t
18	302353	c	t	H->Y	missense	CDR20291_0243 glycosyl transferase group 2 family protein	c	c	c	c	c	c	c	c	c	c	c	t	c	c	c	c	c	c	c	c	c	c	c	c	c	c	c	c	c	c	c	c	c	c	c	c	c	c	c	c	c	c	c
19	341576	t	c	G->G	silent	CDR20291_0285 hydrolase	t	t	t	t	t	t	t	t	t	t	t	t	t	t	t	t	t	t	t	t	t	t	t	t	t	t	t	t	t	t	t	t	t	t	t	t	t	t	c	t	t	t	t
20	365131	t	c	Y->Y	silent	abgB1 aminobenzoyl-glutamate utilization protein CDR20291_0308	t	t	t	t	t	t	t	t	t	t	t	t	t	t	t	t	t	t	t	t	t	t	t	t	t	t	t	t	t	t	t	t	t	t	t	t	t	t	t	t	t	t	t
21	398044	g	t	A->S	missense	aminopeptidase 2 CDR20291_0334	g	g	g	g	g	g	g	g	g	g	t	g	g	g	g	g	g	g	g	g	t	g	g	t	g	g	t	t	t	g	g	t	g	g	g	g	g	g	g	g	g	g	g
22	430361	t	c	N->N	silent	bglF CDR20291_0359 PTS system beta-glucoside-specific transporter subunit IIABC	c	c	c	c	c	c	c	c	c	c	c	c	c	c	c	c	c	c	c	c	c	c	c	c	c	c	c	c	c	c	c	c	c	c	c	c	c	c	c	c	c	c	c
23	464832	c	a	P->H	missense	CDR20291_0387 pyridoxal-phosphate dependent enzyme	c	c	c	c	c	c	c	c	c	c	c	c	c	c	a	c	c	a	c	c	c	c	a	c	c	c	c	c	c	c	c	c	a	c	c	c	c	c	c	c	c	c	c
24	483174	g	a	N->S	missense	ABC transporter permease CDR20291_0401	a	a	a	a	a	a	a	a	a	a	a	a	a	a	a	a	a	a	a	a	a	a	a	a	a	a	a	a	a	a	a	a	a	a	a	a	a	a	a	a	a	a	a
25	492903	t	c	M->T	missense	CDR20291_0408 RpiR family transcriptional regulator	t	t	t	t	t	t	t	t	t	t	t	t	t	t	t	t	t	t	t	t	t	t	t	t	t	t	t	t	t	t	t	t	t	t	t	t	t	t	t	c	t	t	t
26	517303	c	a		intergenic		c	c	c	c	c	c	c	c	c	c	c	c	c	c	c	c	c	c	c	c	c	c	c	c	c	c	c	c	c	c	c	c	c	c	c	c	c	c	c	c	c	c	c
27	541816	g	t	D->Y	missense	CDR20291_0448 signaling protein	g	g	g	g	g	g	g	g	g	g	g	g	g	g	g	g	g	g	g	g	g	g	g	g	g	g	g	g	g	g	g	g	g	g	t	g	g	g	g	g	g	g	g
28	548649	a	g		intergenic		g	g	g	g	g	g	g	g	g	g	g	g	g	g	g	g	g	g	g	g	g	g	g	g	g	g	g	g	g	g	g	g	g	g	g	g	g	g	g	g	g	g	g
29	563962	a	c	S->R	missense	CDR20291_0466 chemotaxis protein methyltransferase cheR	a	a	a	a	a	a	a	a	a	a	a	a	a	a	a	a	a	a	a	a	a	a	a	a	a	a	a	a	a	a	a	a	a	a	a	c	a	a	a	a	a	a	a
30	569340	c	t	Q->*	missense	CDR20291_0472 penicillin-binding protein repressor	c	c	c	c	c	c	c	c	c	c	c	t	c	c	c	c	c	c	c	c	c	c	c	c	c	c	c	c	c	c	c	c	c	c	c	c	c	c	c	c	c	c	c
31	580661	t	c	I->T	missense	CDR20291_0482 phosphoribulokinase/uridine kinase	t	t	t	t	t	t	t	t	t	t	t	t	t	t	t	t	t	t	t	t	t	t	t	t	t	t	t	t	t	t	t	t	t	t	t	t	t	t	t	t	t	t	t
32	582334	c	t	C->C	silent	CDR20291_0483 glsA glutaminase	c	c	c	c	c	c	c	c	c	c	c	c	c	c	c	c	c	c	c	c	t	c	c	c	c	c	c	c	c	c	c	c	c	c	c	c	c	c	c	c	c	c	c
33	611012	t	c	R->G	missense	CDR20291_0505 efflux protein	t	t	t	t	t	t	t	t	t	t	t	t	t	t	t	t	t	t	t	t	t	t	t	t	t	t	t	t	t	t	t	t	t	t	t	t	t	t	t	t	t	t	t
34	618361	c	t	G->G	silent	CDR20291_0509 PEP-utilizing kinase	c	c	c	c	c	c	c	c	c	c	c	c	c	c	c	c	c	c	c	c	c	c	c	c	c	c	c	c	c	c	c	c	c	c	c	c	c	c	c	c	c	c	c
35	626561	c	a	S->Y	missense	CDR20291_0515 hypothetical protein	c	c	c	c	c	c	c	c	c	c	c	c	c	c	c	c	c	c	c	c	c	c	c	c	c	c	c	c	c	c	c	c	c	c	c	c	c	c	c	c	c	c	c
36	627276	a	c	R->S	missense	CDR20291_0515 hypothetical protein	a	a	a	a	a	a	a	a	a	a	a	a	a	a	a	a	a	a	a	a	a	a	a	a	a	a	a	a	a	a	a	a	a	a	a	a	a	c	a	a	a	a	a
37	655337	t	c	A->A	silent	ABC transporter ATP-binding protein CDR20291_0536	t	t	t	t	t	t	t	t	t	t	t	t	t	t	t	t	t	t	t	t	t	t	t	t	t	t	t	t	t	t	t	t	t	t	t	t	t	t	t	t	t	t	c
38	657548	g	a	T->T	silent	CDR20291_0538 TetR family transcriptional regulator	a	a	a	a	a	a	a	a	a	a	a	a	a	a	a	a	a	a	a	a	a	a	a	a	a	a	a	a	a	a	a	a	a	a	a	a	a	a	a	a	a	a	a
39	735223	c	t	Q->*	missense	CDR20291_0594 glyoxalase	c	c	c	c	c	c	c	c	c	c	c	c	c	c	c	c	c	c	c	c	c	c	c	c	c	c	c	c	c	c	c	c	c	c	c	c	c	c	c	c	c	c	c
40	745331	c	t	T->I	missense	CDR20291_0604 hypothetical protein	c	c	c	c	c	c	c	c	c	c	c	c	c	c	c	c	c	c	c	c	c	c	c	c	c	c	c	c	c	c	c	c	c	c	c	c	c	c	c	c	c	c	c
41	762216	c	a		intergenic		a	a	a	a	a	a	a	a	a	a	a	c	a	a	a	a	a	a	a	a	a	a	a	a	a	a	a	a	a	a	a	a	a	a	a	c	a	a	a	a	a	a	a
42	764250	c	t	T->A	missense	CDR20291_0618 hypothetical protein	t	t	t	t	t	t	t	t	t	t	t	t	t	t	t	t	t	t	t	t	t	t	t	t	t	t	t	t	t	t	t	t	t	t	t	t	t	t	t	t	t	t	t
43	784891	t	c	Q->*	missense	CDR20291_0633 signaling protein	c	c	c	c	c	c	c	c	c	c	c	c	c	c	c	c	c	c	c	c	c	c	c	c	c	c	c	c	c	c	c	c	c	c	c	c	c	c	c	c	c	c	c
44	827394	a	g	N->N	silent	aminotransferase CDR20291_0668	g	g	g	g	g	g	g	g	g	g	g	g	g	g	g	g	g	g	g	g	g	g	g	g	g	g	g	g	g	g	g	g	g	g	g	g	g	g	g	g	g	g	g
45	828858	c	g	D->E	missense	CDR20291_0669 glpK1 glycerol kinase	c	c	c	c	c	c	c	c	c	c	c	c	c	c	c	c	c	c	c	c	c	c	c	c	c	c	c	c	c	c	c	c	c	c	c	c	c	c	c	c	c	c	c
46	855439	a	g		intergenic		a	g	g	g	g	g	g	g	g	g	a	a	g	g	g	g	g	g	g	g	a	g	g	a	g	g	a	a	a	g	g	a	g	g	g	a	g	g	g	g	g	g	g
47	873202	t	g	L->*	missense	CDR20291_0705 LacI family transcriptional regulator	t	t	t	t	t	t	t	t	t	t	t	t	t	t	t	t	t	t	t	t	t	t	t	t	t	t	t	t	t	t	t	t	t	t	t	t	t	t	t	t	t	t	t
48	874776	t	g	R->I	missense	CDR20291_0706 hypothetical protein	g	g	g	g	g	g	g	g	g	g	g	g	g	g	g	g	g	g	g	g	g	g	g	g	g	g	g	g	g	g	g	g	g	g	g	g	g	g	g	g	g	g	g
49	879270	c	t	A->T	missense	CDR20291_0712 penicillin-binding protein	c	c	c	c	c	c	c	c	c	c	c	c	c	c	c	c	c	c	c	c	c	c	c	c	c	c	t	c	c	c	c	t	c	c	c	c	c	c	c	c	c	c	c
50	879564	c	t	G->S	missense	CDR20291_0712 penicillin-binding protein	c	c	c	c	c	c	c	c	c	c	c	c	c	c	c	c	c	c	c	c	c	c	c	c	c	c	c	c	c	c	c	c	c	c	c	c	c	c	c	c	c	c	c
51	879605	g	a	T->I	missense	CDR20291_0712 penicillin-binding protein	g	g	g	g	g	g	g	g	g	g	g	g	g	g	g	g	g	g	g	g	g	g	g	g	g	g	g	g	g	g	g	g	g	g	g	g	g	g	g	g	g	g	g
52	879840	a	g	F->L	missense	CDR20291_0712 penicillin-binding protein	a	a	a	a	a	a	a	a	a	a	a	a	a	a	a	a	a	a	a	a	a	a	a	a	a	a	a	a	a	a	a	a	a	a	a	a	a	a	a	g	a	a	a
53	879963	c	t	A->T	missense	CDR20291_0712 penicillin-binding protein	c	c	c	c	c	c	c	c	c	c	c	c	c	c	c	c	c	c	c	c	c	c	c	c	c	c	c	c	c	c	c	c	c	c	c	t	c	c	c	c	c	c	c
54	880148	g	t	A->E	missense	CDR20291_0712 penicillin-binding protein	g	g	g	g	g	g	g	g	g	g	g	g	g	g	g	g	g	g	g	g	g	g	g	g	g	g	g	g	g	g	g	g	g	g	g	g	t	g	g	g	g	g	g
55	880154	g	a	P->L	missense	CDR20291_0712 penicillin-binding protein	g	g	g	g	g	g	g	g	g	g	g	g	g	g	g	g	g	g	g	g	g	g	g	g	g	g	g	g	g	g	g	g	g	g	g	g	g	g	g	g	g	a	g
56	898836	g	t	E->*	missense	act beta-alanine CoA-transferase CDR20291_0730	g	g	g	g	g	g	g	g	g	g	g	g	g	g	g	g	g	g	g	g	g	g	g	g	g	g	g	g	g	g	g	g	g	g	g	g	g	g	g	g	g	g	g
57	903249	c	t	P->L	missense	acyl-CoA dehydrogenase CDR20291_0734	c	c	c	c	c	c	c	c	c	c	c	c	c	c	c	c	c	c	c	c	c	c	c	c	c	c	c	c	c	c	c	c	c	c	c	c	c	c	c	c	c	c	t
58	904356	c	t	S->P	missense	CDR20291_0735 electron transfer flavoprotein subunit beta	t	c	c	c	c	c	c	c	c	c	t	c	c	c	c	c	c	c	c	c	t	c	c	t	c	c	t	t	t	c	c	t	c	c	c	c	c	c	c	c	c	c	c
59	920581	g	a		intergenic		g	g	g	g	g	g	g	g	g	g	g	g	g	g	g	g	g	g	g	g	g	g	g	g	g	g	g	g	g	g	g	g	g	g	g	g	g	g	g	g	g	g	g
60	925579	a	c		intergenic		c	c	c	c	c	c	c	c	c	c	c	c	c	c	c	c	c	c	c	c	c	c	c	c	c	c	c	c	c	c	c	c	c	c	c	c	c	c	c	c	c	c	c
61	936132	t	c	F->L	missense	aconitate hydratase CDR20291_0763	t	t	t	t	t	t	t	t	t	t	t	t	t	t	t	t	t	t	t	t	t	t	t	t	t	t	t	t	t	t	t	t	t	t	t	t	t	t	t	t	t	t	t
62	995006	g	t	D->Y	missense	alpha-amylase CDR20291_0816	g	g	g	g	g	g	g	g	g	g	g	g	g	g	g	g	t	g	g	g	g	g	g	g	g	g	g	g	g	g	g	g	g	g	g	g	g	g	g	g	g	g	g
63	1020370	c	a	T->N	missense	CDR20291_0836 hydrolase	c	c	c	c	c	c	c	c	c	c	c	c	c	c	c	c	c	c	c	c	c	c	c	c	c	c	c	c	c	c	c	c	c	c	c	c	c	c	c	c	c	c	c
64	1026853	g	a	E->E	silent	2-isopropylmalate synthase CDR20291_0842 leuA	g	g	g	g	g	g	g	g	g	g	g	g	g	g	g	g	g	g	g	g	g	g	g	g	g	g	g	g	g	g	g	g	g	g	g	a	g	g	g	g	g	g	g
65	1071843	c	a	S->Y	missense	CDR20291_0877 hypothetical protein	c	c	c	c	c	c	c	c	c	c	c	c	c	c	c	c	c	c	c	c	c	c	c	c	c	c	c	c	c	c	c	c	c	c	c	c	c	c	c	c	c	c	c
66	1086598	a	g	S->N	missense	CDR20291_0889 mnaA UDP-N-acetylglucosamine 2-epimerase	g	g	g	g	g	g	g	g	g	g	g	g	g	g	g	g	g	g	g	g	g	g	g	g	g	g	g	g	g	g	g	g	g	g	g	g	g	g	g	g	g	g	g
67	1102707	a	c	S->Y	missense	CDR20291_0895 hypothetical protein	c	c	c	c	c	c	c	c	c	c	c	c	c	c	c	c	c	c	c	c	c	c	c	c	c	c	c	c	c	c	c	c	c	c	c	c	c	c	c	c	c	c	c
68	1116866	t	g	A->S	missense	CDR20291_0901	g	t	t	t	t	t	t	t	t	t	t	t	t	t	t	t	t	t	t	t	t	t	t	t	t	t	t	t	t	t	t	t	t	t	t	t	t	t	t	t	t	t	t
69	1128395	g	a	G->D	missense	CDR20291_0912 electron transfer flavoprotein subunit alpha etfA2	g	g	g	g	g	g	g	g	g	g	g	g	g	g	g	g	g	g	g	g	g	g	g	g	g	g	g	g	g	g	g	g	g	g	g	g	g	g	g	g	g	g	g
70	1133264	c	a	T->N	missense	CDR20291_0917 hypothetical protein	c	c	c	c	c	c	c	c	c	c	c	c	c	c	c	c	c	c	c	c	c	c	c	c	c	c	c	c	c	c	c	c	c	c	c	c	c	c	c	c	c	c	c
71	1148630	a	c	I->I	silent	CDR20291_0936 PTS system transporter subunit IIC	a	a	a	a	a	a	a	a	a	a	a	a	a	a	a	a	a	a	a	a	a	a	a	a	a	a	a	a	a	a	a	a	a	a	a	a	a	a	a	c	a	a	a
72	1156686	a	g		intergenic		a	g	g	g	g	g	g	g	g	g	a	a	g	g	g	g	g	g	g	g	a	g	g	a	g	g	a	a	a	g	g	a	g	g	g	a	g	g	g	g	g	g	g
73	1157335	c	t	T->I	missense	CDR20291_0944 hypothetical protein	c	c	c	c	c	c	c	c	c	c	c	c	c	c	c	c	c	c	c	c	c	c	c	c	c	c	c	c	c	c	c	c	c	c	c	c	c	c	c	c	c	c	c
74	1160485	a	g	V->I	missense	CDR20291_0947 hypothetical protein	g	g	g	g	g	g	g	g	g	g	g	g	g	g	g	g	g	g	g	g	g	g	g	g	g	g	g	g	g	g	g	g	g	g	g	g	g	g	g	g	g	g	g
75	1177906	g	a		intergenic		g	g	g	g	g	g	g	g	g	g	g	g	g	g	g	g	g	g	g	g	g	g	g	g	g	g	g	g	g	g	g	g	g	g	g	g	g	g	g	g	a	g	g
76	1186910	a	g	N->S	missense	CDR20291_0967 solute-binding lipoprotein	a	a	a	a	a	a	a	a	a	a	a	a	a	a	a	a	a	a	a	a	a	a	a	a	a	a	a	a	a	a	a	a	a	a	a	a	a	a	a	a	a	a	a
77	1190941	g	t	G->C	missense	CDR20291_0971 cell wall hydrolase	g	g	g	g	g	g	g	g	g	g	g	g	g	g	g	g	g	g	g	g	g	g	g	g	g	g	g	g	g	g	g	g	g	g	g	g	g	g	t	g	g	t	g
78	1202866	g	c	L->V	missense	CDR20291_0985 penicillin-binding protein	c	c	c	c	c	c	c	c	c	c	c	g	c	c	c	c	c	c	c	c	c	c	c	c	c	c	c	c	c	c	c	c	c	c	c	g	c	c	c	c	c	c	c
79	1203554	c	t	A->V	missense	CDR20291_0985 penicillin-binding protein	c	c	c	c	c	c	c	c	c	c	c	c	c	c	c	c	c	c	c	c	c	c	c	c	c	c	c	c	c	c	c	c	c	c	c	t	c	c	c	c	c	c	c
80	1221401	c	t		intergenic		c	c	c	c	c	c	c	t	c	c	c	c	c	c	c	c	c	c	c	c	c	c	c	c	c	c	c	c	c	c	c	c	c	c	c	c	c	c	c	c	c	c	c
81	1232712	a	c	T->N	missense	CDR20291_1013 hypothetical protein	c	c	c	c	c	c	c	c	c	c	c	a	c	c	c	c	c	c	c	c	c	c	c	c	c	c	c	c	c	c	c	c	c	c	c	a	c	c	c	c	c	c	c
82	1241793	g	a	G->E	missense	CDR20291_1023 signaling protein	g	g	g	g	g	g	g	g	g	g	g	g	g	g	g	g	g	g	g	g	g	g	g	g	g	g	g	g	g	g	g	g	g	g	g	g	g	g	g	g	g	g	g
83	1311638	a	g	G->D	missense	CDR20291_1089 chromosome partition protein smc	g	g	g	g	g	g	g	g	g	g	g	g	g	g	g	g	g	g	g	g	g	g	g	g	g	g	g	g	g	g	g	g	g	g	g	g	g	g	g	g	g	g	g
84	1317763	c	t	A->V	missense	50S ribosomal protein L19 CDR20291_1097 rplS	c	c	c	c	c	c	c	c	c	c	c	c	c	c	c	c	c	c	c	c	c	c	c	c	c	c	c	c	c	c	c	c	c	c	c	t	c	c	c	c	c	c	c
85	1365352	c	t	G->S	missense	CDR20291_1141 hypothetical protein	c	c	c	c	c	c	c	c	c	c	c	c	c	c	c	c	c	c	c	c	c	c	c	c	c	c	c	c	c	c	c	c	c	c	c	c	c	c	c	c	c	c	c
86	1367716	t	c	L->S	missense	acd CDR20291_1145 mannosyl-glycoprotein endo-beta-N-acetylglucosamidase	t	t	t	t	t	t	t	t	t	t	t	t	t	t	t	t	t	t	t	t	t	t	t	t	t	t	t	t	t	t	t	t	t	t	t	t	t	t	t	t	t	t	t
87	1379093	t	a	M->K	missense	CDR20291_1153 RNA-binding protein	t	t	t	t	t	t	t	t	t	t	t	t	t	t	t	t	t	t	t	t	t	t	t	t	t	t	t	t	t	t	t	t	t	t	t	t	t	t	t	t	t	t	t
88	1460490	c	a	D->A	missense	CDR20291_1231 transporter	a	a	a	a	a	a	a	a	a	a	a	c	a	a	a	a	a	a	a	a	a	a	a	a	a	a	a	a	a	a	a	a	a	a	a	c	a	a	a	a	a	a	a
89	1464605	c	a	A->E	missense	CDR20291_1235 chloromuconate cycloisomerase	c	c	c	c	c	c	c	c	c	c	c	c	c	c	c	c	c	c	c	c	c	c	c	c	c	c	c	c	a	c	c	c	c	c	c	c	c	c	c	c	c	c	c
90	1471431	a	t		intergenic		a	a	a	a	a	a	a	a	a	a	a	a	a	a	a	a	a	a	a	a	a	a	a	a	a	a	a	a	a	a	a	a	a	a	a	a	a	a	a	a	a	a	a
91	1488569	a	g	D->D	silent	CDR20291_1255 D-alanine--D-alanine ligase ddl	g	g	g	g	g	g	g	g	g	g	g	g	g	g	g	g	g	g	g	g	g	g	g	g	g	g	g	g	g	g	g	g	g	g	g	g	g	g	g	g	g	g	g
92	1520759	a	t	D->V	missense	CDR20291_1281 ribonuclease	a	a	a	a	a	a	a	a	a	a	a	t	a	a	a	a	a	a	a	a	a	a	a	a	a	a	a	a	a	a	a	a	a	a	a	a	a	a	a	a	a	a	a
93	1547984	a	c		intergenic		c	c	c	c	c	c	c	c	c	c	c	a	c	c	c	c	c	c	c	c	c	c	c	c	c	c	c	c	c	c	c	c	c	c	c	c	c	c	c	c	c	c	c
94	1568676	a	c	Q->K	missense	CDR20291_1323 ruberythrin	c	a	a	a	a	a	a	a	a	a	a	a	a	a	a	a	a	a	a	a	a	a	a	a	a	a	a	a	a	a	a	a	a	a	a	a	a	a	a	a	a	a	a
95	1570564	c	t		intergenic		c	c	c	c	c	c	c	c	c	c	t	c	c	c	c	c	c	c	c	c	c	c	c	c	c	c	t	c	c	c	c	t	c	c	c	c	c	c	c	c	c	c	c
96	1587846	c	t	A->V	missense	CDR20291_1342 two-component sensor histidine kinase	c	c	c	c	c	c	c	c	c	t	c	c	c	c	c	c	c	c	c	c	c	c	c	c	c	c	c	c	c	c	c	c	c	c	c	c	c	c	c	c	c	c	c
97	1592813	t	a		intergenic		a	t	t	t	t	t	t	t	t	t	t	t	t	t	t	t	t	t	t	t	t	t	t	t	t	t	t	t	t	t	t	t	t	t	t	t	t	t	t	t	t	t	t
98	1614170	g	t	D->Y	missense	CDR20291_1365 MerR family transcriptional regulator	g	g	g	g	g	g	g	g	g	g	g	g	g	g	g	g	g	g	g	g	g	g	g	g	g	g	g	g	g	g	g	g	g	g	g	g	g	g	g	g	g	g	g
99	1650300	g	a	F->F	silent	CDR20291_1394 hypothetical protein	g	g	g	g	g	g	g	g	g	g	g	g	g	g	g	g	g	g	g	g	g	g	g	g	g	g	g	g	g	g	g	g	g	g	g	g	g	g	g	g	a	g	g
100	1652551	c	a	L->I	missense	ATP phosphoribosyltransferase regulatory subunit CDR20291_1396 hisZ	c	c	c	c	c	c	c	c	c	c	c	c	c	c	c	c	c	c	c	c	c	c	c	c	c	c	c	c	c	c	c	c	c	c	c	c	c	c	c	c	c	c	c
101	1743508	g	t		intergenic		g	g	g	g	g	g	g	g	g	g	g	g	g	g	g	g	g	g	g	g	g	g	g	g	g	g	g	g	g	g	g	g	g	g	g	g	g	g	g	g	g	g	g
102	1757791	g	t	G->V	missense	CDR20291_1489 kdpA potassium-transporting ATPase subunit A	g	g	g	g	g	g	g	g	g	g	g	g	g	g	g	g	g	g	g	g	g	g	g	g	g	g	g	g	g	g	g	g	g	g	g	g	g	g	g	g	g	t	g
103	1770303	c	t	N->D	missense	ABC transporter permease CDR20291_1501	t	t	t	t	t	t	t	t	t	t	t	t	t	t	t	t	t	t	t	t	t	t	t	t	t	t	t	t	t	t	t	t	t	t	t	t	t	t	t	t	t	t	t
104	1773253	a	g	S->N	missense	ABC transporter ATP-binding protein CDR20291_1505	g	g	g	g	g	g	g	g	g	g	g	g	g	g	g	g	g	g	g	g	g	g	g	g	g	g	g	g	g	g	g	g	g	g	g	g	g	g	g	g	g	g	g
105	1794421	g	a	E->K	missense	CDR20291_1522 two-component response regulator vanR	g	a	a	a	a	a	a	a	a	a	g	g	a	a	a	a	a	a	a	a	g	a	a	g	a	a	g	g	g	a	a	g	a	a	a	g	a	a	a	a	a	a	a
106	1794733	a	g	T->A	missense	CDR20291_1522 two-component response regulator vanR	a	a	a	a	a	a	a	a	a	a	a	a	a	a	a	a	a	a	a	a	a	a	a	a	a	a	a	a	a	a	a	a	a	a	a	g	a	a	a	a	a	a	a
107	1844621	c	t	E->E	silent	CDR20291_1560 guaD guanine deaminase	t	t	t	t	t	t	t	t	t	t	t	t	t	t	t	t	t	t	t	t	t	t	t	t	t	t	t	t	t	t	t	t	t	t	t	t	t	t	t	t	t	t	t
108	1876233	c	a	V->G	missense	arsenical pump membrane protein CDR20291_1593	a	c	c	c	c	c	c	c	c	c	c	c	c	c	c	c	c	c	c	c	c	c	c	c	c	c	c	c	c	c	c	c	c	c	c	c	c	c	c	c	c	c	c
109	1878308	g	a	M->I	missense	CDR20291_1594 sodium:amino acid symporter	g	g	g	g	g	g	g	g	g	g	g	g	g	g	g	g	g	g	g	g	g	g	g	g	g	g	g	g	g	g	g	g	g	g	g	g	g	g	g	g	g	g	g
110	1882869	g	t	P->T	missense	bifunctional diaminohydroxyphosphoribosylaminopyrimidine deaminase/5-amino-6-(5-phosphoribosylamino)uracil reductase CDR20291_1598 ribD	g	g	g	g	g	g	g	g	g	g	g	g	g	g	g	g	g	g	g	g	g	g	g	g	g	g	g	g	g	g	g	g	g	g	g	g	g	g	t	g	g	g	g
111	1885622	g	a	N->S	missense	ATP-dependent DNA helicase CDR20291_1599 recQ	a	a	a	a	a	a	a	a	a	a	a	a	a	a	a	a	a	a	a	a	a	a	a	a	a	a	a	a	a	a	a	a	a	a	a	a	a	a	a	a	a	a	a
112	1908329	g	a		intergenic		a	a	a	a	a	a	a	a	a	a	a	a	a	a	a	a	a	a	a	a	a	a	a	a	a	a	a	a	a	a	a	a	a	a	a	a	a	a	a	a	a	a	a
113	1938691	c	g	T->S	missense	ABC transporter permease CDR20291_1649	c	g	g	g	g	g	g	g	g	g	c	c	g	g	g	g	g	g	g	g	c	g	g	c	g	g	c	c	c	g	g	c	g	g	g	c	g	g	g	g	g	g	g
114	1952089	a	g		intergenic		g	g	g	g	g	g	g	g	g	g	g	g	g	g	g	g	g	g	g	g	g	g	g	g	g	g	g	g	g	g	g	g	g	g	g	g	g	g	g	g	g	g	g
115	1966637	g	a	G->R	missense	CDR20291_1675 methylase	g	g	g	g	g	g	g	g	g	g	g	g	g	g	g	g	g	g	g	g	g	g	g	g	g	g	g	g	g	g	g	g	g	g	g	g	g	g	g	g	g	g	g
116	1983815	a	g	I->I	silent	CDR20291_1692 pyridine nucleotide-disulfide oxidoreductase	a	a	a	a	a	a	a	a	a	a	a	a	a	a	a	a	a	a	a	a	a	a	a	a	a	a	a	a	a	a	a	a	a	a	a	a	a	a	a	a	a	a	a
117	2002257	t	g	T->T	silent	CDR20291_1709 phosphoglycerate mutase	t	t	t	t	t	t	t	t	t	t	t	t	t	t	t	t	t	t	t	t	t	t	t	t	t	t	t	t	t	t	t	t	t	t	t	t	t	t	t	t	t	t	t
118	2014393	g	a	V->I	missense	CDR20291_1719 cysD O-acetylhomoserine sulfhydrylase	g	g	g	g	g	g	g	g	g	g	g	g	g	g	g	g	g	g	g	g	g	g	g	g	g	g	g	g	g	g	g	g	g	g	g	g	g	g	g	g	g	g	g
119	2029293	c	t	D->D	silent	bifunctional chorismate mutase/prephenate dehydratase CDR20291_1731 pheA	c	c	c	c	c	c	c	c	c	c	c	c	c	c	c	c	c	c	c	c	c	c	c	c	c	c	c	c	c	c	c	c	c	c	c	c	c	c	c	c	c	c	c
120	2160266	g	t	S->A	missense	CDR20291_1848 peptidase	t	g	g	g	g	g	g	g	g	g	g	g	g	g	g	g	g	g	g	g	g	g	g	g	g	g	g	g	g	g	g	g	g	g	g	g	g	g	g	g	g	g	g
121	2164681	c	a	D->E	missense	CDR20291_1851 hypothetical protein	c	c	c	c	c	c	c	c	c	c	c	c	c	c	c	c	c	c	c	c	c	c	c	c	c	a	c	c	c	a	c	c	c	c	c	c	c	c	c	c	c	c	c
122	2178741	c	t	I->M	missense	CDR20291_1866 hypothetical protein	t	t	t	t	t	t	t	t	t	t	t	t	t	t	t	t	t	t	t	t	t	t	t	t	t	t	t	t	t	t	t	t	t	t	t	t	t	t	t	t	t	t	t
123	2195501	a	t	N->K	missense	CDR20291_1880 two-component response regulator	a	a	a	a	a	a	a	a	a	a	a	a	a	a	a	a	a	a	a	a	a	a	a	a	a	a	a	a	a	a	a	a	a	a	a	a	a	a	a	a	a	a	a
124	2213134	a	t		intergenic		t	t	t	t	t	t	t	t	t	t	t	t	t	t	t	t	t	t	t	t	t	t	t	t	t	t	t	t	t	t	t	t	t	t	t	t	t	t	t	t	t	t	t
125	2214115	g	a	T->T	silent	CDR20291_1896 hypothetical protein	a	a	a	a	a	a	a	a	a	a	a	a	a	a	a	a	a	a	a	a	a	a	a	a	a	a	a	a	a	a	a	a	a	a	a	a	a	a	a	a	a	a	a
126	2219862	c	t	G->D	missense	CDR20291_1900 DNA mismatch repair protein mutS	c	c	c	c	c	c	c	c	c	c	c	c	c	c	c	c	c	c	c	c	c	c	c	c	c	c	c	c	c	c	c	c	c	c	c	c	c	c	c	c	c	c	c
127	2221649	a	c	L->V	missense	ABC transporter substrate-binding protein CDR20291_1902	a	a	a	a	c	a	a	a	a	a	a	a	a	a	a	a	a	a	a	a	a	a	a	a	a	a	a	a	a	a	a	a	a	a	a	a	a	a	a	a	a	a	a
128	2223405	a	g	L->L	silent	CDR20291_1904 hypothetical protein	g	g	g	g	g	g	g	g	g	g	g	g	g	g	g	g	g	g	g	g	g	g	g	g	g	g	g	g	g	g	g	g	g	g	g	g	g	g	g	g	g	g	g
129	2231497	t	c	C->Y	missense	CDR20291_1910 radical SAM protein	c	c	c	c	c	c	c	c	c	c	c	c	c	c	c	c	c	c	c	c	c	c	c	c	c	c	c	c	c	c	c	c	c	c	c	c	c	c	c	c	c	c	c
130	2267133	c	a	S->Y	missense	amino acid racemase CDR20291_1941 racX	c	c	c	c	c	c	c	c	c	c	c	a	c	c	c	c	c	c	c	c	c	c	c	c	c	c	c	c	c	c	c	c	c	c	c	c	c	c	c	c	c	c	c
131	2279187	g	c	G->A	missense	CDR20291_1952 hypothetical protein	g	g	g	g	g	g	g	g	g	g	g	g	g	g	g	g	g	g	g	g	g	g	g	g	g	g	g	g	g	g	g	g	g	g	g	g	g	g	g	g	g	g	g
132	2282152	c	a		intergenic		c	c	c	c	c	c	c	c	c	c	c	c	c	c	c	c	c	c	c	c	c	c	c	c	c	c	c	c	c	c	c	c	c	c	c	c	c	c	c	c	c	c	c
133	2304461	c	t	V->I	missense	ABC transporter ATP-binding protein CDR20291_1975	c	c	c	c	c	c	c	c	c	c	c	c	c	c	c	c	c	c	c	c	c	c	c	c	c	c	c	c	c	c	c	c	c	c	c	c	c	c	c	c	c	c	c
134	2334839	g	t	A->D	missense	CDR20291_1997 xanthine/uracile permease	g	g	g	t	g	g	g	g	g	g	g	g	g	g	g	g	g	g	g	g	g	g	g	g	g	g	g	g	g	g	g	g	g	g	g	g	g	g	g	g	g	g	g
135	2342518	c	t	K->K	silent	CDR20291_2003 hypothetical protein	c	c	c	c	c	c	c	c	c	c	c	c	c	c	c	c	c	c	c	c	c	c	c	c	c	c	c	c	c	c	c	c	c	c	c	c	c	c	c	c	c	c	c
136	2363141	t	g	K->T	missense	CDR20291_2020 two-component sensor histidine kinase	t	t	t	t	t	t	t	t	t	t	t	t	t	t	t	t	t	t	t	t	t	g	t	t	t	t	t	t	t	t	t	t	t	t	t	t	t	t	t	t	g	t	t
137	2400149	t	c	K->K	silent	CDR20291_2049 hypothetical protein	c	c	c	c	c	c	c	c	c	c	c	c	c	c	c	c	c	c	c	c	c	c	c	c	c	c	c	c	c	c	c	c	c	c	c	c	c	c	c	c	c	c	c
138	2402056	g	t	L->I	missense	CDR20291_2052 DNA mismatch repair protein	g	g	g	g	g	g	g	g	g	g	g	g	g	g	g	g	g	g	g	g	g	g	g	g	g	g	g	g	g	g	g	g	g	g	g	g	g	g	g	g	g	g	g
139	2416871	a	g	T->A	missense	CDR20291_2063 hypothetical protein	a	a	a	a	a	a	a	a	a	a	a	a	a	a	a	a	a	a	a	a	a	a	a	a	a	a	a	a	g	a	a	a	a	a	a	a	a	a	a	a	a	a	a
140	2448413	g	a	V->A	missense	ATP-dependent RNA helicase CDR20291_2088 csdA	a	a	a	a	a	a	a	a	a	a	a	g	a	a	a	a	a	a	a	a	a	a	a	a	a	a	a	a	a	a	a	a	a	a	a	g	a	a	a	a	a	a	a
141	2459187	a	g	D->D	silent	CDR20291_2096 cyclomaltodextrinase	a	a	a	a	a	a	a	a	a	a	a	a	a	a	a	a	a	a	a	a	a	a	a	a	a	a	a	a	a	a	a	a	a	a	a	g	a	a	a	a	a	a	a
142	2459365	c	a	G->V	missense	CDR20291_2096 cyclomaltodextrinase	c	c	c	c	c	c	c	c	c	c	c	c	c	c	c	c	c	c	c	c	c	c	c	c	c	c	c	c	c	c	c	c	c	c	c	c	c	c	c	c	c	c	c
143	2487926	g	t		intergenic		g	g	g	g	g	g	g	g	g	g	g	g	g	g	g	g	g	g	g	g	g	g	g	g	g	g	g	g	g	g	g	g	g	t	g	g	g	g	g	g	g	g	g
144	2516130	a	c	I->R	missense	CDR20291_2146 cspC germination-specific protease	a	a	a	a	a	a	a	a	a	a	a	a	a	a	a	a	a	a	a	a	a	a	a	a	a	a	a	a	a	a	a	a	a	a	a	a	a	a	a	a	a	a	c
145	2563303	a	t	F->Y	missense	CDR20291_2179 PTS system transporter subunit IIB	a	a	a	a	a	a	a	a	a	a	a	a	a	a	a	a	a	a	a	a	a	a	a	a	a	a	a	a	a	a	a	a	a	a	a	a	a	a	a	a	a	a	a
146	2568546	g	a		intergenic		g	g	g	g	g	g	g	g	g	g	g	g	g	g	g	g	g	g	g	g	g	g	g	g	g	g	g	g	g	g	g	g	g	g	g	a	g	g	g	g	g	g	g
147	2602209	g	a	A->V	missense	CDR20291_2217 sigma-54 interacting transcription antiterminator	g	g	g	g	g	g	g	g	g	g	g	g	g	g	g	g	g	g	g	g	g	g	g	g	g	g	g	g	g	g	g	g	g	g	g	g	g	g	g	g	g	g	g
148	2635859	g	t	L->I	missense	CDR20291_2243 thioredoxin reductase trxB3	g	g	g	g	g	g	g	g	g	g	g	g	g	g	g	g	g	g	g	g	g	t	g	g	g	g	g	g	g	g	g	g	g	g	g	g	g	g	g	g	t	g	g
149	2638685	t	a		intergenic		t	t	t	t	t	t	t	t	t	t	a	t	t	t	t	t	t	t	t	t	t	t	t	t	t	t	a	t	t	t	t	a	t	t	t	t	t	t	t	t	t	t	t
150	2642884	c	t	M->I	missense	CDR20291_2251 hypothetical protein	c	c	c	c	c	c	c	c	c	c	c	c	t	t	c	t	c	c	c	c	c	c	c	c	t	c	c	c	c	c	t	c	c	c	c	c	c	c	c	c	c	c	c
151	2649551	t	g	L->I	missense	CDR20291_2259 nadA quinolinate synthetase	g	g	g	g	g	g	g	g	g	g	g	t	g	g	g	g	g	g	g	g	g	g	g	g	g	g	g	g	g	g	g	g	g	g	g	t	g	g	g	g	g	g	g
152	2663545	a	g	L->S	missense	CDR20291_2271 signaling protein	a	a	a	a	a	a	a	a	a	a	a	a	a	a	a	a	a	a	a	a	a	a	a	a	a	a	a	a	a	a	a	a	a	a	g	a	a	a	a	a	a	a	a
153	2665592	g	t	L->F	missense	CDR20291_2272 signaling protein	t	t	t	t	t	t	t	t	t	t	t	g	t	t	t	t	t	t	t	t	t	t	t	t	t	t	t	t	t	t	t	t	t	t	t	g	t	t	t	t	t	t	t
154	2666350	c	a		intergenic		c	c	c	c	c	c	c	c	c	c	c	c	c	c	c	c	c	c	c	c	c	c	c	c	c	c	c	c	c	c	c	c	c	c	a	c	c	c	c	c	c	c	c
155	2689811	g	a	A->T	missense	CDR20291_2296 lipoprotein	g	g	g	g	g	g	g	g	g	g	g	g	g	g	g	g	g	g	g	g	g	g	g	g	g	g	g	g	g	g	g	g	g	g	g	g	g	g	g	g	g	g	g
156	2803020	g	a	G->D	missense	CDR20291_2394 histidinol-phosphate aminotransferase	g	g	g	g	g	g	g	g	g	g	g	g	g	g	g	g	g	g	g	g	g	g	g	g	g	g	g	g	g	g	g	g	g	g	g	a	g	g	g	g	g	g	g
157	2804821	t	c	I->V	missense	cation-transporting ATPase CDR20291_2395	t	t	t	t	t	t	t	t	t	t	t	t	t	t	t	t	t	t	t	c	t	t	t	t	t	t	t	t	t	t	t	t	t	t	t	t	t	t	t	t	t	t	t
158	2809172	c	a	T->N	missense	CDR20291_2398 transporter	c	c	c	c	c	c	c	c	c	c	c	c	c	c	c	c	c	c	c	c	c	c	c	c	c	c	c	c	c	c	c	c	c	c	c	c	c	c	c	c	c	c	c
159	2821049	c	a	T->K	missense	CDR20291_2408 L-asparaginase	c	c	c	c	c	c	c	c	c	c	c	c	c	c	c	c	c	c	c	c	c	c	c	c	c	c	c	c	c	c	c	c	c	c	c	c	c	c	c	c	c	c	c
160	2837853	c	a	G->*	missense	CDR20291_2422 two-component sensor histidine kinase	c	c	c	c	c	c	c	c	c	c	c	c	c	c	c	c	c	c	c	c	c	c	c	c	c	c	c	c	c	c	c	c	c	c	c	c	c	c	c	c	a	c	c
161	2848439	g	a	F->F	silent	CDR20291_2429 hypothetical protein	g	g	g	g	g	g	g	g	g	g	g	g	g	g	g	g	g	g	g	g	g	g	g	g	g	g	g	g	g	g	g	g	g	g	g	g	g	g	g	g	g	g	g
162	2853524	g	a	D->D	silent	CDR20291_2433 endoglucanase	g	g	g	g	g	g	g	g	g	g	g	g	g	g	g	g	g	g	g	g	g	a	g	g	g	g	g	g	g	g	g	g	g	g	g	g	g	g	g	g	g	g	g
163	2864615	a	g		intergenic		g	g	g	g	g	g	g	g	g	g	g	a	g	g	g	g	g	g	g	g	g	g	g	g	g	g	g	g	g	g	g	g	g	g	g	a	g	g	g	g	g	g	g
164	2868135	t	a	P->P	silent	ATP-dependent DNA helicase RecG CDR20291_2445 recG	t	t	t	t	t	t	t	t	t	t	t	t	t	t	t	t	t	t	t	t	t	t	t	t	t	t	t	t	t	t	t	t	t	t	t	t	t	t	t	t	t	t	t
165	2881411	g	t	P->Q	missense	CDR20291_2456 two-component sensor histidine kinase	g	g	g	g	g	g	g	g	g	g	g	t	g	g	g	g	g	g	g	g	g	g	g	g	g	g	g	g	g	g	g	g	g	g	g	g	g	g	g	g	g	g	g
166	2900685	a	g	I->T	missense	CDR20291_2474 DNA-directed RNA polymerase subunit omega rpoZ	a	a	a	a	a	a	a	a	a	a	a	a	a	a	a	a	a	a	a	a	a	a	a	a	a	a	a	a	a	a	a	a	a	a	a	a	a	a	a	a	a	a	a
167	2930161	t	c	K->E	missense	CDR20291_2497 hypothetical protein	t	t	t	t	t	t	t	t	t	t	t	t	t	t	t	t	t	t	t	t	t	t	t	t	t	t	t	t	t	t	t	t	t	t	t	t	t	t	t	t	t	t	t
168	2931889	g	a	F->L	missense	CDR20291_2499 hypothetical protein	a	a	a	a	a	a	a	a	a	a	a	g	a	a	a	a	a	a	a	a	a	a	a	a	a	a	a	a	a	a	a	a	a	a	a	g	a	a	a	a	a	a	a
169	2937659	t	g	I->L	missense	CDR20291_2502 ileS isoleucyl-tRNA synthetase	t	t	t	t	t	t	t	t	t	t	t	t	t	t	t	t	t	t	t	t	t	t	t	t	t	t	t	t	t	t	t	t	t	t	t	t	t	t	t	t	t	t	t
170	2942446	g	a		intergenic		g	g	g	g	g	g	g	g	g	g	g	g	g	g	g	g	g	g	g	g	g	g	g	g	g	g	g	g	g	g	g	g	g	g	g	a	g	g	g	g	g	g	g
171	2956427	c	t	A->T	missense	CDR20291_2519 hypothetical protein	c	c	c	c	c	c	c	c	c	c	c	c	c	c	c	c	c	c	c	c	c	c	c	c	c	c	c	c	c	c	c	c	c	c	c	t	c	c	c	c	c	c	c
172	2959392	c	t		intergenic		c	c	c	t	c	c	c	c	c	c	c	c	c	c	c	c	c	c	c	c	c	c	c	c	c	c	c	c	c	c	c	c	c	c	c	c	c	c	c	c	c	c	c
173	2972528	c	a	E->D	missense	CDR20291_2537 hypothetical protein	c	c	c	c	c	c	c	c	c	c	c	c	c	c	c	c	c	c	c	c	c	c	c	c	c	c	c	c	c	c	c	c	c	c	c	c	c	c	c	c	c	c	c
174	2976764	a	g	T->I	missense	CDR20291_2541 murD UDP-N-acetylmuramoylalanine--D-glutamate ligase	g	a	a	a	a	a	a	a	a	a	a	a	a	a	a	a	a	a	a	a	a	a	a	a	a	a	a	a	a	a	a	a	a	a	a	a	a	a	a	a	a	a	a
175	3018714	c	a	V->F	missense	CDR20291_2573 regulatory protein	c	c	c	c	c	c	c	c	c	c	c	c	c	c	c	c	c	c	c	c	c	c	c	c	c	c	c	c	c	c	c	c	c	c	c	c	c	c	c	c	c	c	c
176	3022720	g	a	A->V	missense	CDR20291_2577 lipoprotein	g	g	g	g	g	g	g	g	g	g	g	a	g	g	g	g	g	g	g	g	g	g	g	g	g	g	g	g	g	g	g	g	g	g	g	g	g	g	g	g	g	g	g
177	3030995	g	a	A->V	missense	amidohydrolase CDR20291_2585	g	g	g	g	a	g	g	g	g	g	g	g	g	g	g	g	a	g	a	g	g	g	g	g	g	g	g	g	g	g	g	g	g	g	g	g	a	a	a	g	g	a	a
178	3045375	a	g	F->F	silent	CDR20291_2595 transport protein	a	a	a	a	a	a	a	a	a	a	a	a	a	a	a	a	a	a	a	a	a	a	a	a	a	a	a	a	a	a	a	a	a	a	a	g	a	a	a	a	a	a	a
179	3051402	t	g		intergenic		g	g	g	g	g	g	g	g	g	g	g	g	g	g	g	g	g	g	g	g	g	g	g	g	g	g	g	g	g	g	g	g	g	g	g	g	g	g	g	g	g	g	g
180	3071533	c	t	K->E	missense	CDR20291_2610 two-component sensor histidine kinase	t	t	t	t	t	t	t	t	t	t	t	t	t	t	t	t	t	t	t	t	t	t	t	t	t	t	t	t	t	t	t	t	t	t	t	t	t	t	t	t	t	t	t
181	3075051	g	a	H->Y	missense	CDR20291_2613 polysaccharide deacetylase	g	g	g	g	g	g	g	g	g	g	g	g	g	g	g	g	g	g	g	g	g	g	g	g	g	g	g	g	g	g	g	g	g	g	g	g	g	g	g	g	g	g	g
182	3094169	g	a	I->I	silent	CDR20291_2629 hisS histidyl-tRNA synthetase	g	g	g	g	g	g	g	g	g	g	g	g	g	g	g	g	g	g	g	g	g	g	g	g	g	g	g	g	g	g	g	g	g	g	g	g	g	g	g	g	g	g	g
183	3111866	a	c	P->P	silent	CDR20291_2643 phosphoenolpyruvate-protein phosphotransferase ptsI	c	c	c	c	c	c	c	c	c	c	c	a	c	c	c	c	c	c	c	c	c	c	c	c	c	c	c	c	c	c	c	c	c	c	c	a	c	c	c	c	c	c	c
184	3128507	a	g	G->G	silent	capsular polysaccharide biosynthesis protein CDR20291_2657	a	a	a	a	a	a	a	a	a	a	a	g	a	a	a	a	a	a	a	a	a	a	a	a	a	a	a	a	a	a	a	a	a	a	a	g	a	a	a	a	a	a	a
185	3129562	t	g	I->L	missense	capsular polysaccharide biosynthesis protein CDR20291_2657	t	t	t	t	t	t	t	t	t	t	t	t	t	t	t	t	t	t	t	t	t	t	t	t	t	t	t	t	g	t	t	t	t	t	t	t	t	t	t	t	t	t	t
186	3163982	g	a	P->L	missense	CDR20291_2682 S-layer precursor protein slpA	g	g	g	g	g	g	g	g	g	g	g	g	g	g	g	g	g	g	g	g	g	g	g	g	g	g	g	g	g	g	g	g	g	g	a	a	g	g	g	g	a	g	g
187	3174042	g	t	S->Y	missense	CDR20291_2686 hypothetical protein	g	g	g	g	g	g	g	g	g	g	g	g	g	g	g	g	g	g	g	g	g	g	g	g	g	g	g	g	g	g	g	g	g	g	g	g	g	g	g	g	g	g	g
188	3179095	t	g	D->A	missense	CDR20291_2688 cell surface protein	t	t	t	t	t	t	t	t	t	t	t	t	t	t	t	t	t	t	t	t	t	t	t	g	t	t	t	g	t	t	t	t	t	t	t	t	t	t	t	t	t	t	t
189	3184250	c	t	D->N	missense	CDR20291_2693 queA S-adenosylmethionine:tRNA ribosyltransferase-isomerase	c	c	c	c	c	c	c	c	c	c	c	c	c	c	c	c	c	c	c	c	c	c	c	c	c	c	c	c	c	c	c	c	c	c	c	c	c	c	c	c	c	c	c
190	3186390	a	c		intergenic		a	a	a	a	a	a	a	a	a	a	a	a	a	a	a	a	a	a	a	a	a	a	a	a	a	a	a	a	a	a	a	a	a	a	a	a	a	a	a	a	a	a	a
191	3192089	a	c	V->G	missense	CDR20291_2701 gluconate permease	a	a	a	a	a	a	a	a	a	a	c	a	a	a	a	a	a	a	a	a	a	a	a	a	a	a	c	a	a	a	a	c	a	a	a	a	a	a	a	a	a	a	a
192	3202282	a	g	S->S	silent	amino acid racemase CDR20291_2708	a	a	a	a	a	a	a	a	a	a	a	a	a	a	a	a	a	a	a	g	a	a	a	a	a	a	a	a	a	a	a	a	a	a	a	a	a	a	a	a	a	a	a
193	3204275	g	a	A->V	missense	CDR20291_2710 hypothetical protein	g	g	g	g	g	g	g	g	g	g	g	g	g	g	g	g	g	g	g	g	g	g	g	g	g	g	g	g	g	g	g	g	g	g	g	a	g	g	g	g	g	g	g
194	3207237	c	t	H->Y	missense	CDR20291_2713 hypothetical protein	c	c	c	c	c	c	c	c	c	c	c	c	c	c	c	c	c	c	c	c	c	c	c	c	c	c	c	c	c	c	c	c	c	c	c	c	c	c	c	c	c	c	c
195	3215912	c	t	I->I	silent	CDR20291_2720 hypothetical protein	c	c	c	c	c	c	c	c	c	c	c	c	c	c	c	c	c	c	c	c	c	c	c	c	c	c	c	c	c	c	c	c	c	c	c	c	c	c	c	c	c	c	c
196	3232325	c	t	R->H	missense	CDR20291_2730 two-component sensor histidine kinase	c	c	c	c	c	c	c	c	c	c	c	c	c	c	c	c	c	c	c	c	c	c	c	c	c	c	c	c	c	c	c	c	c	c	c	c	c	c	t	c	c	t	c
197	3248655	a	c	M->R	missense	CDR20291_2744 D-alanine--poly(phosphoribitol) ligase subunit 1 dltA	a	a	a	a	a	a	a	a	a	a	a	a	a	a	a	a	a	a	a	a	a	a	a	a	a	a	a	a	a	a	a	a	a	a	a	c	a	a	a	a	a	a	a
198	3249267	g	t	A->D	missense	CDR20291_2744 D-alanine--poly(phosphoribitol) ligase subunit 1 dltA	g	g	g	g	g	g	g	g	g	g	g	g	g	g	g	g	g	g	g	g	g	g	g	g	g	g	g	g	g	g	g	g	g	g	g	g	g	g	g	g	g	g	g
199	3250351	c	a	D->Y	missense	CDR20291_2745 D-alanine transferase dltD	c	c	c	c	c	c	c	c	c	c	c	c	c	c	c	c	c	c	c	c	c	c	c	c	c	a	c	c	c	a	c	c	c	c	c	c	c	c	c	c	c	c	c
200	3251172	c	t	G->E	missense	CDR20291_2745 D-alanine transferase dltD	c	c	c	c	c	c	c	c	c	c	c	c	c	c	c	c	c	c	c	c	c	c	c	c	c	c	c	c	c	c	c	c	c	c	c	t	c	c	c	c	c	c	c
201	3277723	t	a	S->R	missense	altronate hydrolase CDR20291_2768 uxaA	t	t	t	t	t	t	t	t	t	t	t	t	t	t	t	t	t	t	t	t	t	t	t	t	t	t	t	t	t	t	t	t	t	t	t	a	t	t	t	t	t	t	t
202	3313235	a	c	R->L	missense	CDR20291_2799 signaling protein	c	c	c	c	c	c	c	c	c	c	c	c	c	c	c	c	c	c	c	c	c	c	c	c	c	c	c	c	c	c	c	c	c	c	c	c	c	c	c	c	c	c	c
203	3361194	c	t	E->K	missense	2-keto-3-deoxygluconate permease CDR20291_2840	c	c	c	c	c	c	c	c	c	c	c	c	c	c	c	c	c	c	c	c	c	c	c	c	c	c	c	c	c	c	c	c	t	c	c	c	c	c	c	c	c	c	c
204	3362245	a	t		intergenic		a	a	a	a	a	a	a	a	a	a	a	a	a	a	a	a	a	a	a	a	a	a	a	a	a	a	a	a	a	a	a	a	a	a	a	a	a	a	a	a	a	a	a
205	3380695	c	a	G->C	missense	CDR20291_2856 hypothetical protein	c	c	c	c	c	c	c	c	c	c	c	c	c	c	c	c	c	c	c	c	c	c	c	c	c	c	c	c	c	c	c	c	c	c	c	c	c	c	c	c	c	c	a
206	3433452	g	t	P->T	missense	CDR20291_2899 xylB xylulose kinase	g	t	t	t	t	t	t	t	t	t	g	g	t	t	t	t	t	t	t	t	g	t	t	g	t	t	g	g	g	t	t	g	t	t	t	g	t	t	t	t	t	t	t
207	3445638	g	t	F->L	missense	CDR20291_2909 type i restriction enzyme r subunit	g	g	g	g	g	g	g	g	g	g	g	g	g	g	g	g	g	g	g	g	g	g	g	g	g	g	g	g	g	g	g	g	g	g	g	g	g	g	g	g	g	g	g
208	3447397	c	a	R->I	missense	CDR20291_2909 type i restriction enzyme r subunit	c	c	c	c	c	c	c	c	c	c	c	c	c	c	c	c	c	c	c	c	c	c	c	c	c	c	c	c	c	c	c	c	c	c	c	c	c	c	c	c	c	c	c
209	3455256	t	g	D->A	missense	CDR20291_2915 tagatose (1)-phosphate-kinase tagK	t	t	t	t	t	t	t	t	t	t	t	t	t	t	t	t	t	t	t	t	t	t	t	t	t	t	t	t	t	t	t	t	t	t	t	t	t	t	t	t	t	t	t
210	3500659	a	g		intergenic		g	g	g	g	g	g	g	g	g	g	g	a	g	g	g	g	g	g	g	g	g	g	g	g	g	g	g	g	g	g	g	g	g	g	g	a	g	g	g	g	g	g	g
211	3531583	t	c	V->I	missense	CDR20291_2969 PTS system transporter subunit IIABC	c	t	t	t	t	t	t	t	t	t	t	t	t	t	t	t	t	t	t	t	t	t	t	t	t	t	t	t	t	t	t	t	t	t	t	t	t	t	t	t	t	t	t
212	3593058	g	a	C->Y	missense	CDR20291_3012 hypothetical protein	g	g	g	g	g	g	g	g	g	g	g	g	g	g	g	g	g	g	g	g	g	g	g	g	g	g	g	g	g	g	g	g	g	g	g	g	g	g	g	g	g	g	g
213	3600629	c	a	M->I	missense	CDR20291_3018 ribonuclease R rnr	c	c	c	c	c	c	c	c	c	c	c	a	c	c	c	c	c	c	c	c	c	c	c	c	c	c	c	c	c	c	c	c	c	c	c	c	c	c	c	c	c	c	c
214	3600925	g	t	L->I	missense	CDR20291_3018 ribonuclease R rnr	g	g	g	g	g	g	g	g	g	g	g	g	g	g	g	g	g	g	g	g	g	g	g	g	g	g	g	g	g	g	g	g	g	g	g	t	g	g	g	g	g	g	g
215	3610378	a	g	P->P	silent	CDR20291_3027 gpmI phosphoglyceromutase	a	a	a	a	a	a	a	a	a	a	a	a	a	a	a	a	a	a	a	a	a	a	a	a	a	a	a	a	g	a	a	a	a	a	a	a	a	a	a	a	a	a	a
216	3625745	a	g	Y->Y	silent	CDR20291_3037 chlorohydrolase/aminohydrolase	g	g	g	g	g	g	g	g	g	g	g	g	g	g	g	g	g	g	g	g	g	g	g	g	g	g	g	g	g	g	g	g	g	g	g	g	g	g	g	g	g	g	g
217	3645520	t	a	Y->N	missense	CDR20291_3052 salavaricin two-component response regulator	t	t	t	t	t	t	t	t	t	t	t	t	t	t	t	t	t	t	t	t	t	t	t	t	t	t	t	t	t	t	t	t	t	t	t	t	t	t	t	t	t	t	t
218	3678378	c	t		intergenic		c	c	c	c	c	c	c	c	c	c	c	c	c	c	c	c	c	c	c	c	c	c	c	c	c	c	c	c	c	c	c	c	c	c	c	c	c	c	t	c	c	c	c
219	3680858	a	g	G->G	silent	CDR20291_3082 L-serine dehydratase sdaB	a	a	a	a	a	a	a	a	a	a	a	a	a	a	a	a	a	a	a	a	a	a	a	a	a	a	a	a	a	a	a	a	a	a	a	a	a	a	a	a	a	a	a
220	3688109	g	a		intergenic		a	a	a	a	a	a	a	a	a	a	a	a	a	a	a	a	a	a	a	a	a	a	a	a	a	a	a	a	a	a	a	a	a	a	a	a	a	a	a	a	a	a	a
221	3701663	c	t	M->I	missense	CDR20291_3100 hypothetical protein	c	c	c	c	c	c	c	c	c	c	c	c	c	c	c	c	c	c	c	c	c	c	c	c	c	c	c	c	c	c	c	c	c	c	c	c	c	c	c	c	c	c	c
222	3705744	g	a	P->L	missense	CDR20291_3104 prdR sigma-54-dependent transcriptional activator	g	g	g	g	g	g	g	g	g	g	g	g	g	g	g	g	g	g	g	g	g	g	g	g	g	g	g	g	g	g	g	g	g	g	g	g	g	g	g	g	g	g	g
223	3708449	c	a	G->V	missense	CDR20291_3105 electron transfer protein prdC	c	c	c	c	c	c	c	c	c	c	c	c	c	c	c	c	c	c	c	c	c	c	c	c	c	c	c	c	c	c	c	c	c	c	c	c	c	c	c	c	a	c	c
224	3715033	t	g	A->D	missense	CDR20291_3112 serine protease	g	g	g	g	g	g	g	g	g	g	g	g	g	g	g	g	g	g	g	g	g	g	g	g	g	g	g	g	g	g	g	g	g	g	g	g	g	g	g	g	g	g	g
225	3715797	c	t		intergenic		t	c	c	c	c	c	c	c	c	c	c	c	c	c	c	c	c	c	c	c	c	c	c	c	c	c	c	c	c	c	c	c	c	c	c	c	c	c	c	c	c	c	c
226	3717168	c	t	K->E	missense	CDR20291_3113 two-component response regulator	t	t	t	t	t	t	t	t	t	t	t	t	t	t	t	t	t	t	t	t	t	t	t	t	t	t	t	t	t	t	t	t	t	t	t	t	t	t	t	t	t	t	t
227	3724135	a	g	F->L	missense	CDR20291_3117 hypothetical protein	a	a	a	a	a	a	a	a	a	g	a	a	a	a	g	a	a	g	a	a	a	g	g	a	a	g	a	a	a	g	a	a	g	g	a	a	a	a	a	g	g	a	a
228	3728489	g	a	A->V	missense	CDR20291_3122 hypothetical protein	g	g	g	g	g	g	g	g	g	g	g	g	g	g	g	g	g	g	g	g	g	g	g	g	g	g	g	g	g	g	g	g	g	g	g	a	g	g	g	g	g	g	g
229	3736183	g	t		intergenic		g	t	g	g	g	g	g	g	g	g	g	g	g	g	g	g	g	g	g	g	g	g	g	g	g	g	g	g	g	g	g	g	g	g	g	g	g	g	g	g	g	g	g
230	3746676	t	g	N->H	missense	CDR20291_3139 PTS system transporter subunit IIA	t	t	t	t	t	t	t	t	t	t	t	t	t	t	t	t	t	t	t	t	t	t	t	t	t	t	t	t	t	t	t	t	t	t	t	t	t	t	t	t	t	t	g
231	3748525	c	t	G->E	missense	CDR20291_3141 transcription antiterminator	c	c	c	c	c	c	c	c	c	c	c	c	c	c	c	c	c	c	c	c	c	c	c	t	c	c	c	c	c	c	c	c	c	c	c	c	c	c	c	c	c	c	c
232	3769940	c	a		intergenic		c	c	c	c	c	c	c	c	c	c	c	c	c	c	c	c	c	c	c	c	c	c	c	c	c	c	c	c	c	c	c	c	c	c	c	c	c	c	c	c	c	c	c
233	3807071	g	t	T->N	missense	CDR20291_3192 hypothetical protein	g	g	g	g	g	g	g	g	g	g	t	g	g	g	g	g	g	g	g	g	t	g	g	t	g	g	t	t	t	g	g	t	g	g	g	g	g	g	g	g	g	g	g
234	3808597	a	g	T->T	silent	bclA3 CDR20291_3193 exosporium glycoprotein	g	g	g	g	g	g	g	g	g	g	g	g	g	g	g	g	g	g	g	g	g	g	g	g	g	g	g	g	g	g	g	g	g	g	g	g	g	g	g	g	g	g	g
235	3818820	g	a	G->S	missense	ABC transporter ATP-binding protein CDR20291_3203	g	g	g	g	g	g	g	g	g	g	g	g	g	g	g	g	g	g	g	g	g	g	g	g	g	g	g	g	g	g	g	g	g	g	g	g	g	g	g	g	g	g	g
236	3824810	a	c	I->R	missense	ABC transporter ATP-binding protein CDR20291_3208	a	a	a	a	a	a	a	a	a	a	a	a	a	a	a	a	c	a	a	a	a	a	a	a	a	a	a	a	a	a	a	a	a	a	a	a	a	a	a	a	a	a	a
237	3847163	g	a	A->V	missense	CDR20291_3225 formate/nitrite transporter	g	g	g	g	g	g	g	g	g	g	g	g	g	g	g	g	g	g	g	g	g	g	g	g	g	g	g	g	g	g	g	g	g	g	g	g	g	g	a	g	g	g	g
238	3851950	g	a	I->V	missense	CDR20291_3229 hymC iron-only hydrogenase, catalytic subunit	a	a	a	a	a	a	a	a	a	a	a	a	a	a	a	a	a	a	a	a	a	a	a	a	a	a	a	a	a	a	a	a	a	a	a	a	a	a	a	a	a	a	a
239	3883638	c	g	P->A	missense	cbiF CDR20291_3248 precorrin-4 C(11)-methyltransferase	g	g	g	g	g	g	g	g	g	g	g	g	g	g	g	g	g	g	g	g	g	g	g	g	g	g	g	g	g	g	g	g	g	g	g	g	g	g	g	g	g	g	g
240	3893340	g	a	P->S	missense	CDR20291_3258 cobalamin biosynthesis phosphoglycerate mutase	g	g	g	g	g	g	g	g	g	g	g	g	g	g	g	g	g	g	g	g	g	g	g	g	g	g	g	g	g	g	g	g	g	g	g	g	g	g	g	g	g	g	g
241	3904771	t	c	E->E	silent	CDR20291_3269 transcription antiterminator	c	c	c	c	c	c	c	c	c	c	c	c	c	c	c	c	c	c	c	c	c	c	c	c	c	c	c	c	c	c	c	c	c	c	c	c	c	c	c	c	c	c	c
242	3907241	t	g	I->I	silent	agaS CDR20291_3271 tagatose-6-phosphate ketose/aldose isomerase	t	t	t	t	t	t	t	t	t	t	t	t	t	t	t	t	g	t	t	t	t	t	t	t	t	t	t	t	t	t	t	t	t	t	t	t	t	t	t	t	t	t	t
243	3909473	a	c	A->S	missense	CDR20291_3273 lacC tagatose-6-phosphate kinase	c	c	c	c	c	c	c	c	c	c	c	c	c	c	c	c	c	c	c	c	c	c	c	c	c	c	c	c	c	c	c	c	c	c	c	c	c	c	c	c	c	c	c
244	3926346	c	t	T->T	silent	CDR20291_3288 hypothetical protein	c	c	c	c	c	c	c	c	c	c	c	c	c	c	c	c	c	c	c	c	c	c	c	c	c	c	c	c	c	c	c	c	c	c	c	c	c	c	c	c	c	t	c
245	3932291	a	c	Y->*	missense	CDR20291_3294 hypothetical protein	a	a	a	a	a	a	a	a	a	a	a	a	a	a	a	a	a	a	a	a	a	a	a	a	a	a	a	a	a	a	a	a	a	a	a	a	a	a	a	a	a	a	a
246	3949139	a	c	D->E	missense	CDR20291_3316 ribose-5-phosphate isomerase 2 rpiB2	a	a	a	a	a	a	a	a	a	a	a	a	a	a	a	a	a	a	a	a	a	a	a	a	a	a	a	a	a	a	a	a	a	a	a	a	a	a	a	a	a	a	a
247	3974352	t	g	E->D	missense	CDR20291_3339 peptidyl-tRNA hydrolase pth	t	t	t	t	t	t	t	t	t	t	t	t	t	t	t	t	t	t	t	t	t	t	t	t	t	g	t	t	t	g	t	t	t	g	t	t	t	t	t	t	t	t	t
248	4002294	a	t	L->Q	missense	CDR20291_3363 iron ABC transporter solute-binding lipoprotein	a	a	a	a	a	a	a	a	a	a	a	a	a	a	a	a	a	a	a	a	a	a	a	a	a	a	a	a	a	a	a	a	a	a	a	a	a	a	a	a	a	a	a
249	4063649	g	a	D->D	silent	ABC transporter permease CDR20291_3422	g	g	g	g	g	g	g	g	g	g	g	g	g	g	g	g	g	g	g	g	g	g	g	g	g	g	g	g	g	g	g	g	g	g	g	g	g	g	g	g	g	g	g
250	4079622	a	g		intergenic		a	a	a	a	a	a	a	a	a	a	a	a	a	a	a	a	a	a	a	a	a	a	a	a	a	a	a	a	a	a	a	a	a	a	a	a	a	a	a	a	a	a	a
251	4142338	a	g	T->I	missense	CDR20291_3491 PTS system, IIb component	g	g	g	g	g	g	g	g	g	g	g	g	g	g	g	g	g	g	g	g	g	g	g	g	g	g	g	g	g	g	g	g	g	g	g	g	g	g	g	g	g	g	g
252	4144205	c	t	M->I	missense	CDR20291_3492 transcription antiterminator	c	c	c	c	c	c	c	c	c	c	c	c	c	c	c	c	c	c	c	c	c	c	c	c	c	c	c	c	c	c	c	c	c	c	c	c	c	c	c	c	c	c	c
253	4147900	g	a	L->L	silent	CDR20291_3497 hypothetical protein	a	g	g	g	g	g	g	g	g	g	g	g	g	g	g	g	g	g	g	g	g	g	g	g	g	g	g	g	g	g	g	g	g	g	g	g	g	g	g	g	g	g	g
254	4153238	a	g	L->F	missense	CDR20291_3501 selenocysteine synthase	g	g	g	g	g	g	g	g	g	g	g	g	g	g	g	g	g	g	g	g	g	g	g	g	g	g	g	g	g	g	g	g	g	g	g	g	g	g	g	g	g	g	g
255	4168163	a	t	C->S	missense	adenylosuccinate synthetase CDR20291_3514 purA	a	a	a	a	a	a	a	a	a	a	a	a	a	a	a	a	a	a	a	a	a	a	a	a	a	a	a	a	t	a	a	a	a	a	a	a	a	a	a	a	a	a	a
	* position in reference genome sequence from isolate R20291					** annotation based on Clostridium difficile 630 complete genome, ACCESSION AM180355
[truncated: 25 more columns]
