# Supplementary material for: Tracing the Spread of Clostridium difficile Ribotype 027 in Germany Based on Bacterial Genome Sequences
Source: PLoS One. 2015 Oct 7;10(10):e0139811. doi: 10.1371/journal.pone.0139811 (PMC4596877; doi:10.1371/journal.pone.0139811)
Supplement: S3 Table — (XLSX) [file pone.0139811.s006.xlsx]

## Sheet: Tabelle1
Supplementary Table S3. Mobile Elements of R20291/NC 013361.1
Structure	Position	Substitution start	Substitution end	GenBank entry	Locus tag
Annotation NCBI accession number: NC_013316.1
Keyword: phage:	662815..667117	662815
	662815..663072			phage-related regulatory protein	CDR20291_0545
	663506..664759			phage-related regulatory protein	CDR20291_0546
	665465..666766			phage-related replicative helicase	CDR20291_0547
	666842..667117		667117	phage positive regulator of late transcription	CDR20291_0548
	1301560..1301754	1301560	1301754	phage-related DNA-directed RNA polymerase 7 kDa polypeptide	CDR20291_1080
	1431240..1431560	1431240		phage repressor	CDR20291_1202
	1431729..1431926			phage regulatory protein	CDR20291_1203
	1438585..1440114			phage cell wall hydrolase	CDR20291_1212
	1440456..1440884			phage protein	CDR20291_1214
	1440877..1441929			phage protein	CDR20291_1215
	1441926..1442624			phage protein	CDR20291_1216
	1442625..1443611			phage tail fiber protein	CDR20291_1217
	1450611..1451030			phage regulatory protein	CDR20291_1222
	1451329..1451538			phage regulatory protein	CDR20291_1223
	1451996..1452403		1452403	phage regulatory protein	CDR20291_1225
	1561477..1561776	1561477		phage shock protein	CDR20291_1319
	1562014..1564242		1564242	membrane protein ( phage infection protein)	CDR20291_1320
	1671047..1672177	1671047		prophage lambdaba04, site-specific recombinase, phage integrase family	CDR20291_1415
	1691455..1692147			phage DNA-binding protein	CDR20291_1431
	1692125..1693378			phage terminase large subunit	CDR20291_1432
	1693384..1694826			phage portal protein	CDR20291_1433
	1694816..1696351			phage protein	CDR20291_1434
	1697244..1698134			phage major capsid protein	CDR20291_1436
	1698791..1699138			phage protein	CDR20291_1438
	1700693..1701130			phage protein	CDR20291_1440
	1701300..1702610			phage protein	CDR20291_1441
	1702627..1703097			phage protein	CDR20291_1442
	1704055..1704495			phage protein	CDR20291_1444
	1706641..1707507			prophage antirepressor-related protein	CDR20291_1446
	1709870..1712242			phage tail tape measure protein	CDR20291_1449
	1712259..1712948			phage cell wall hydrolase	CDR20291_1450
	1712956..1714833			phage cell wall hydrolase	CDR20291_1451
	1714847..1715107			phage protein	CDR20291_1452
	1715112..1715531			phage protein	CDR20291_1453
	1715544..1716581			phage tail protein	CDR20291_1454
	1716574..1717191			phage protein	CDR20291_1455
	1717203..1718228			phage tail fiber protein	CDR20291_1456
	1726872..1727549		1727549	manganese-containing catalase	CDR20291_1465
	2041094..2042116	2041094	2042116	conjugative transposon protein	CDR20291_1742
	2056827..2057561	2056827	2057561	phage protein	CDR20291_1762
	2134958..2135746	2134958		phage-related cell wall hydrolase (endolysin)	CDR20291_1818
	2135885..2136337			phage-related deoxycytidylate deaminase ( late competence protein)	CDR20291_1819
	2137144..2137653		2137653	phage repressor	CDR20291_1821
	2254373..2254744	2254373	2254744	phage regulatory protein	CDR20291_1930
	2450708..2451199	2450708		phage protein	CDR20291_2091
	2453781..2454674		2454674	phage-related cell wall hydrolase	CDR20291_2093
	3581095..3582330	3581095		phage-related replicative helicase	CDR20291_3000
	3583525..3583725			phage transcriptional regulator	CDR20291_3003
	3583794..3584636			phage DNA-binding protein	CDR20291_3004
	3584887..3585378			phage repressor	CDR20291_3005
	3586212..3587378		3587378	phage integrase	CDR20291_3007
	3921946..3923151	3921946	3923151	phage portal protein	CDR20291_3284
Keyword: integrase
	458166..459065	458166	459065	integrase, catalytic region	CDR20291_0382
	1221457..1222023	1221457	1222023	integrase/recombinase	CDR20291_1004
	1290537..1291436	1290537	1291436	integrase, catalytic region	CDR20291_1072
	1671047..1672177	1671047	1672177	prophage lambdaba04, site-specific recombinase, phage integrase family	CDR20291_1415
	2301693..2302835	2301693	2302835	integrase	CDR20291_1415
	2580923..2581744	2580923	2581744	integrase, catalytic region	CDR20291_2196
	3586212..3587378	3586212	3587378	phage integrase	CDR20291_3007
	4124193..4125374	4124193	4125374	integrase	CDR20291_3475
Keyword: transposase
	451314..452432	451314	452432	transposase	CDR20291_0377
	488513..489445	488513	489445	transposase-like protein b	CDR20291_0405
	603722..604840	603722	604840	transposase-like protein b	CDR20291_0500
	621890..622974	621890	622974	transposase-like protein b pseudogene	CDR20291_0514
	644825..645934	644825	645934	transposase-like protein b	CDR20291_0530
	864835..865953	864835	865953	transposase-like protein b	CDR20291_0697
	984119..985237	984119	985237	transposase-like protein B	CDR20291_0809
	1006343..1007461	1006343	1007461	transposase-like protein B	CDR20291_0826
	1174593..1175711	1174593	1175711	transposase-like protein b	CDR20291_0959
	1732430..1733185	1732430	1733185	transposase-like protein b	CDR20291_1469
	2226030..2227148	2226030	2227148	transposase-like protein b	CDR20291_1906
	2308278..2309591	2308278	2309591	transposase	CDR20291_1979
	2581816..2582487	2581816	2582487	full=transposase	CDR20291_2197
	2695387..2696214	2695387	2696214	transposase	CDR20291_2299
	2932943..2934061	2932943	2934061	transposase-like protein b	CDR20291_2501
	3202660..3203487	3202660	3203487	transposase	CDR20291_2709
	3210080..3211198	3210080	3211198	transposase-like protein B	CDR20291_2716
	3352788..3353906	3352788	3353906	transposase-like protein b	CDR20291_2834
	3501836..3502954	3501836	3502954	transposase-like protein b	CDR20291_2950
	3570313..3570648			transposase, is4	CDR20291_2992
	3913081..3913917	3913081	3913917	transposase, mutator type; transposase, mutator type	CDR20291_3276
	3928087..3929301	3928087	3929301	transposase mutator type	CDR20291_3290
	4127985..4129103	4127985	4129103	transposase-like protein b	CDR20291_3478
Keyword: transposon
	2041094..2042116			conjugative transposon protein	CDR20291_1742
	2087833..2088696			conjugative transposon membrane protein	CDR20291_1789
	2108387..2110009			conjugative transposon DNA recombination protein	CDR20291_1797
	2110006..2111073			conjugative transposon protein	CDR20291_1798
	2112394..2113725			conjugative transposon mobilization protein	CDR20291_1800
	3516317..3517930	3516317	3517930	conjugative transposon site-specific recombinase	CDR20291_2959
	3919255..3919812	3919255	3919812	transposon Tn21 resolvase	CDR20291_3281
	4102371..4102694			conjugative transposon protein	CDR20291_3454
	4105406..4106800			conjugative transposon FtsK_SpoIIIE-related protein	CDR20291_3458
	4107080..4108201			conjugative transposon replication initiation factor	CDR20291_3459
	4108343..4108564			conjugative transposon protein	CDR20291_3460
	4109808..4110305			conjugative transposon protein	CDR20291_3462
	4110321..4110824			conjugative transposon protein	CDR20291_3463
	4111313..4113745			conjugative transposon protein	CDR20291_3464
	4113745..4115880			conjugative transposon protein	CDR20291_3465
	4116900..4117793			conjugative transposon protein	CDR20291_3467
Keyword: recombinase
	1221457..1222023	1221457	1222023	integrase/recombinase	CDR20291_1004
	1275453..1276367	1275453	1276367	tyrosine recombinase	CDR20291_1060
	1285481..1286731	1285481	1286731	site-specific recombinase	CDR20291_1068
	1395970..1397016	1395970	1397016	RecA protein (recombinase A)	CDR20291_1169
	1402861..1403790	1402861	1403790	tyrosine recombinase	CDR20291_1174
	1671047..1672177			prophage lambdaba04, site-specific recombinase, phage integrase family	CDR20291_1415
	2043677..2045557			site-specific recombinase, resolvase family	CDR20291_1744
	2139559..2141157	2139559	2141157	site-specific recombinases	CDR20291_1826
	2168630..2169757	2168630	2169757	tyrosine recombinase	CDR20291_1855
	3516317..3517930			conjugative transposon site-specific recombinase	CDR20291_2959
kw: mobilization
	2112394..2113725			conjugative transposon mobilization protein	CDR20291_1800
Paloc
Rupnik Aug. 1998 Journal of Clinical Microbiology p.2240-2247	705371..705751	705371		u1
	707545..714645			tcdB
	714767..715267			tcdE
	715995..724127			tcdA
	724462..725022		725022	dtxA (tcdD in CD630)
CRISPRs
Stabler 2009 Genome Biol 10:R102	3573036..3575021			CRISPR-associated helicase cas3	CDR20291_2994
	3575032..3576102			CRISPR-associated autoregulator	CDR20291_2995
	3577291..3578055			CRISPR-associated protein cas6	CDR20291_2997
	3578046..3578693			CRISPR-associated protein cas5 family	CDR20291_2998
Ibtissem Grissa; CRISPRFinder : a web tool to identify clustered regularly interspaced short palindromic repeats. Nucleic Acids Res. 2007 May 31;					http://crispr.u-psud.fr/cgi-bin/crispr/cas.cgi (check)
	3573036..3575021			crispr-associated helicase cas3
	3575032..3576102			crispr-associated autoregulator, devr family
	3577291..3578055			crispr-associated protein cas6
	3578046..3573036			crispr-associated protein cas5 family
	721779..721863			TTGAATGGTAAAAAATATTACTTT
	721965..722052			TTGAATGGTAAAAAATATTACTTT
	722583..722730			TTGAATGGTAAAAAATATTACTTT
	723666..723812			TTGAATGGTAAAAAATATTACTTT
	1292344..1293301			GTTTTATATTAACTAAGTGGTATGTAAAG
	1501690..1502442	1501690	1502442	GTTTTATATTAACTAAGTGGTATGTAAAT
	1613062..1613355	1613062	1613355	GTTTTATATTAACTATATGGAATGTAAAT
	1705739..1706095			GTTTTAGATTAACTATATGGAATGTAAAT
	1707960..1708250			GTTTTATATTAACTATATGGAATGTAAATC
	1845528..1846482	1845528	1846482	GTTTTATATTAACTATGTGGTATGTAAAT
	2280799..2281424			CTTTACATTCCATATAGTTAATATAAAAC
	3325026..3326772	3325026	3326772	ATTTACATACCACTTAGTTAATATAAAAC
	3572161..3572783			ATTTATAACTAACTTAGTGTAATTTAAAC
Putative Crisper
	143218..143296			TGTTTATAATGTGGATAATATTTAA
	714277..714419			TTTAATGAAGATGGTATTATGCA
	722181..722454			TTGAATGGTAAAAAATATTACTTT
	722925..723198			TTGAATGGTAAAAAATATTACTTT
	723327..723537			TTGAATGGTAAAAAATATTACTTT
CTns
Brouwer M. S. M. , 2011 Plos ONE 6(8): e23014	4099441..4102146	4099441		CTn1-like	CDR20291_3453
	4124193..4125374		4125374	CTn1-like	CDR20291_3475
	2040400..2040708	2040400		Tn6103	CDR20291_1740
	2123710..2125356		2125356	Tn6103	CDR20291_1809
MGEs
Stabler 2009 Genome Biol 10:R102	1697244..1698134	1697244	1698134	putative phage major capsid protein	CDR20291_1436
	1698387..1698797	1698387	1698797	hypothetical phage protein	CDR20291_1437
	1698791..1699138	1698791	1699138	phage protein	CDR20291_1438
	1674465..1674971	1674465	1674971	putative phage-related protein	CDR20291_1418
	1671047..1672177	1671047	1672177	prophage lambdaba04, site-specific recombinase, phage integrase family	CDR20291_1415
	1691455..1692147	1691455	1692147	putative phage DNA-binding protein	CDR20291_1431
	1692125..1693378	1692125	1693378	phage terminase large subunit	CDR20291_1432
	1693384..1694826	1693384	1694826	phage portal protein	CDR20291_1433
	1694816..1696351	1694816	1696351	phage protein	CDR20291_1434
	1700693..1701130	1700693	1701130	phage protein	CDR20291_1440
	1701300..1702610	1701300	1702610	phage protein	CDR20291_1441
	1702627..1703097	1702627	1703097	phage protein	CDR20291_1442
	1703156..1703983	1703156	1703983	phage-related protein	CDR20291_1443
	1704055..1704495	1704055	1704495	phage protein	CDR20291_1444
	1704836..1704997	1704836	1704997	hypothetical phage protein	CDR20291_1445
	1706641..1707507	1706641	1707507	prophage antirepressor-related protein	CDR20291_1446
	1709870..1712242	1709870	1712242	putative phage tail tape measure protein	CDR20291_1449
	1712259..1712948	1712259	1712948	putative phage cell wall hydrolase	CDR20291_1450
	1712956..1714833	1712956	1714833	putative phage cell wall hydrolase	CDR20291_1451
	1714847..1715107	1714847	1715107	phage protein	CDR20291_1452
	1715112..1715531	1715112	1715531	phage protein	CDR20291_1453
	1715544..1716581	1715544	1716581	putative phage tail protein	CDR20291_1454
	1716574..1717191	1716574	1717191	phage protein	CDR20291_1455
	1717203..1718228	1717203	1718228	putative phage tail fiber protein	CDR20291_1456
	1718245..1719771	1718245	1719771	hypotheticalphage protein	CDR20291_1457
	1720079..1720261	1720079	1720261	hypothetical phage protein	CDR20291_1459
	3581095..3582330	3581095	3582330	putative phage-related replicative helicase	CDR20291_3000
	3589335..3590240	3589335	3590240	phage-related protein	CDR20291_3010
	3921946..3923151	3921946	3923151	phage portal protein; phage portal protein	CDR20291_3284
	3202660..3203487	3202660	3203487	transposase	CDR20291_2709
	451314..452432	451314	452432	transposase-like protein b	CDR20291_0377
	488513..489445	488513	489445	transposase-like protein b	CDR20291_0405
	621890..622974	621890	622974	transposase-like protein b	CDR20291_0514
	864835..865953	864835	865953	transposase-like protein b	CDR20291_0697
	984119..985237	984119	985237	transposase-like protein b	CDR20291_0809
	1174593..1175711	1174593	1175711	transposase-like protein b	CDR20291_0959
	1581220..1582338	1581220	1582338	transposase-like protein b	CDR20291_1338
	1732430..1733185	1732430	1733185	transposase-like protein b	CDR20291_1469
	2226030..2227148	2226030	2227148	transposase-like protein b	CDR20291_1906
	2581816..2582487	2581816	2582487	transposase	CDR20291_2197
	2695387..2696214	2695387	2696214	transposase	CDR20291_2299
	2932943..2934061	2932943	2934061	transposase-like protein b	CDR20291_2501
	3202660..3203487	3202660	3203487	transposase	CDR20291_2709
	3210080..3211198	3210080	3211198	transposase-like protein b	CDR20291_2716
	3352788..3353906	3352788	3353906	transposase-like protein b	CDR20291_2834
	3501836..3502954	3501836	3502954	transposase-like protein b	CDR20291_2950
	3516317..3517930	3516317	3517930	conjugative transposon site-specific recombinase	CDR20291_2959
	3570313..3570648	3570313	3570648	transposase, is4	CDR20291_2992
	3913081..3913917	3913081	3913917	transposase, mutator type	CDR20291_3276
	3919255..3919812	3919255	3919812	transposon tn21 resolvase	CDR20291_3281
	3928087..3929301	3928087	3929301	transposase mutator type	CDR20291_3290
	4127985..4129103	4127985	4129103	transposase-like protein b	CDR20291_3478
	4102371..4102694	4102371	4102694	conjugative transposon protein	CDR20291_3454
	4108343..4108564	4108343	4108564	conjugative transposon protein	CDR20291_3460
	4107080..4108201	4107080	4108201	putative conjugative transposon replication initiation factor	CDR20291_3459
	4105406..4106800	4105406	4106800	putative conjugative transposon FtsK_SpoIIIE-related protein	CDR20291_3458
	4109808..4110305	4109808	4110305	conjugative transposon protein	CDR20291_3462
	4110321..4110824	4110321	4110824	conjugative transposon protein	CDR20291_3463
	4111313..4113745	4111313	4113745	conjugative transposon protein	CDR20291_3464
	4113745..4115880	4113745	4115880	conjugative transposon protein	CDR20291_3465
	4115877..4116884	4115877	4116884	conjugative transposon protein	CDR20291_3466
	4116900..4117793	4116900	4117793	conjugative transposon protein	CDR20291_3467
	4124193..4125374	4124193	4125374	conjugative transposon protein	CDR20291_3475
