# Supplementary material for: Tracing the Spread of Clostridium difficile Ribotype 027 in Germany Based on Bacterial Genome Sequences
Source: PLoS One. 2015 Oct 7;10(10):e0139811. doi: 10.1371/journal.pone.0139811 (PMC4596877; doi:10.1371/journal.pone.0139811)
Supplement: S4 Table — Clock rates and Bayes factor tests. (XLSX) [file pone.0139811.s007.xlsx]

## Sheet: Tabelle1
Supplementary Table S4. Model comparison
Trace*	ln P(data | model)	S.E.	16R RcCc	16R RcExp	16R ScBscy	16R ScCc	16R ScExp	22R RcCc	22R RcExp	22R ScCc	22R ScExp	40L RcCc
16R RcCc	-5.42489e+06	+/- 0.268	-	-0.652	5.299	-1.538	4.827	14.755	17.445	25.359	19.9	91.982
16R RcExp	-5.42489e+06	+/- 0.181	0.652	-	5.952	-0.886	5.479	15.407	18.097	26.011	20.552	92.634
16R ScBscy	-5.4249e+06	+/- 0.089	-5.299	-5.952	-	-6.837	-0.473	9.455	12.146	20.059	14.6	86.683
16R ScCc	-5.42489e+06	+/- 0.156	1.538	0.886	6.837	-	6.365	16.293	18.983	26.897	21.438	93.52
16R ScExp	-5.4249e+06	+/- 0.141	-4.827	-5.479	0.473	-6.365	-	9.928	12.618	20.532	15.073	87.155
22R RcCc	-5.42491e+06	+/- 0.171	-14.755	-15.407	-9.455	-16.293	-9.928	-	2.691	10.604	5.145	77.227
22R RcExp	-5.42491e+06	+/- 0.125	-17.445	-18.097	-12.146	-18.983	-12.618	-2.691	-	7.913	2.455	74.537
22R ScCc	-5.42492e+06	+/- 0.202	-25.359	-26.011	-20.059	-26.897	-20.532	-10.604	-7.913	-	-5.459	66.623
22R ScExp	-5.42491e+06	+/- 0.087	-19.9	-20.552	-14.6	-21.438	-15.073	-5.145	-2.455	5.459	-	72.082
40L RcCc	-5.42498e+06	+/- 0.107	-91.982	-92.634	-86.683	-93.52	-87.155	-77.227	-74.537	-66.623	-72.082	-
Trace**	ln P(data | model)	S.E.	16R RcCc	16R RcExp	16R ScBscy	16R ScCc	16R ScExp	22R RcCc	22R RcExp	22R ScCc	22R ScExp	40L RcCc
16R RcCc	-499.463	+/- 0.168	-	-2.779	23.571	1.611	10.836	112.414	120.236	124.305	123.131	693.871
16R RcExp	-496.684	+/- 0.078	2.779	-	26.35	4.39	13.615	115.193	123.015	127.084	125.91	696.65
16R ScBscy	-523.033	+/- 0.985	-23.571	-26.35	-	-21.96	-12.734	88.843	96.666	100.735	99.56	670.3
16R ScCc	-501.073	+/- 0.078	-1.611	-4.39	21.96	-	9.225	110.803	118.625	122.695	121.52	692.26
16R ScExp	-510.299	+/- 0.135	-10.836	-13.615	12.734	-9.225	-	101.578	109.4	113.469	112.295	683.035
22R RcCc	-611.877	+/- 0.072	-112.414	-115.193	-88.843	-110.803	-101.578	-	7.822	11.891	10.717	581.457
22R RcExp	-619.699	+/- 0.095	-120.236	-123.015	-96.666	-118.625	-109.4	-7.822	-	4.069	2.895	573.635
22R ScCc	-623.768	+/- 0.7	-124.305	-127.084	-100.735	-122.695	-113.469	-11.891	-4.069	-	-1.174	569.566
22R ScExp	-622.594	+/- 0.05	-123.131	-125.91	-99.56	-121.52	-112.295	-10.717	-2.895	1.174	-	570.74
40L RcCc	-1193.33	+/- 0.269	-693.871	-696.65	-670.3	-692.26	-683.035	-581.457	-573.635	-569.566	-570.74	-
Tree prior	Mean clock rate*** [95% HPD]
16R RcCc	1.7x10-7 [1.2x10-7,2.2x10-7]
16R RcExp	1.9x10-7 [1.3x10-7,2.4x10-7]
16R ScBscy	1.8x10-7 [1.3x10-7,2.3x10-7]
16R ScCc	1.7x10-7 [1.2x10-7,2.2x10-7]
16R ScExp	1.8x10-7 [1.3x10-7,2.3x10-7]
22R RcCc	1.7x10-7 [1.2x10-7,2.3x10-7]
22R RcExp	1.9x10-7 [1.3x10-7,2.5x10-7]
22R ScCc	1.7x10-7 [1.2x10-7,2.2x10-7]
22R ScExp	1.8x10-7 [1.3x10-7,2.3x10-7]
40L RcCc	1.8x10-7 [1.3x10-7,2.4x10-7]
Model comparison	Analysis type: harmonic mean, Bootstrap replicates: 200
	Models compared by marginal likelihoods, log Bayes factors are reported
	Marginal likelihood estimated using smoothed harmonic mean estimator following Newton & Raftery (1994, J. Roy. Statist. Soc. B. 56: 3-48) with modifications proprosed by Suchard et al. (2001, MBE 18: 1001-1013)
	* Likelihood trace likelihood (combined log likelihood of the tree and the coalescent model)
	** Likelihood trace tree likelihood
	*** Clock rates are given in substitutions per nucliotide site and per year
	RcCc "Relaxed Clock Log Normal and Coalescent Constant Population"
	RcCexp "Relaxed Clock Log Normal and Coalescent Exponential Population"
	ScCc "Strict Clock and Coalescent Constant Population"
	ScExp "Strict Clock and Coalescent Exponential Population"
	ScBscy "Strict Clock and Bayesian Skyline"
	R "Regions"
	L "Locations"
	MCMC Trace Analysis Tool
	Version v1.6.0, 2003-2013
	by
	Andrew Rambaut, Marc A. Suchard, Walter Xie and Alexei J. Drummond
	Institute of Evolutionary Biology, University of Edinburgh
	a.rambaut@ed.ac.uk
	Departments of Biomathematics, Biostatistics and Human Genetics, UCLA
	msuchard@ucla.edu
	Department of Computer Science, University of Auckland
	alexei@cs.auckland.ac.nz
	Available from the BEAST site:
	http://beast.bio.ed.ac.uk/
	Source code distributed under the GNU LGPL:
	http://code.google.com/p/beast-mcmc/
